# Supplementary material for: Gene Expression Profiling Reveals Potential Players of Sex Determination and Asymmetrical Development in Chicken Embryo Gonads
Source: Int J Mol Sci. 2023 Sep 27;24(19):14597. doi: 10.3390/ijms241914597 (PMC10572726; doi:10.3390/ijms241914597)
Supplement: Supplementary file 1 [file ijms-24-14597-s001.zip]

Archive with 1 entries (1 files):
- ijms-2554229-supplementary.xlsx
