# Supplementary material for: Gene Expression Profiling Reveals Potential Players of Sex Determination and Asymmetrical Development in Chicken Embryo Gonads
Source: Int J Mol Sci. 2023 Sep 27;24(19):14597. doi: 10.3390/ijms241914597 (PMC10572726; doi:10.3390/ijms241914597)
Supplement: Supplementary file 1 [file ijms-24-14597-s001.zip › ijms-2554229-supplementary.xlsx]

## Sheet: Table S1 Pb data
Table S1. Alignment and annotation data of Pacbio Sequencing results
	Sample	E4.5-Female	E4.5-Male
Mapped to Genome	HQ isoform	23023	24880
	Total Mapped	22,818(99.11%)	24,757(99.51%)
	Mapped Low Coverage	720(3.16%)	472(1.91%)
	Mapped Low Identity	165(0.72%)	95(0.38%)
Annotation	Annotated Genes	5593	6004
	Novel Genes	2334	2622

## Sheet: Table S2 DEG 4.5 Pb
Table S2. All DEGs of female and male gonads at E4.5, revealed by Pacbio sequencing
Pacbio ID	Associated Gene	Associated Transcript	Associated Gene Name	4.5-F:fpkm	4.5-M:fpkm	FC: M/F	P-value	Chr	Start site	End site	Direction	GO ID	KEGG	NR																ID	basemean F	basemean M	fpkm F	fpkm M	foldchange (M/F)
PB.1882.6	ENSGALG00000000811	ENSGALT00000086981	IST1	0.0045	46.797	Inf	7.38438e-65	11	19722893	19729853	-	GO:0045862;GO:0019076;GO:0048672;GO:0005813;GO:0009838;GO:0015031;GO:0032403;GO:0000910;GO:0090543;GO:0090541;GO:0005829;GO:0070062;GO:0098792;GO:0046745;GO:0098779;GO:0002230;GO:0005793	K19476	gi|971415252|ref|XP_015148205.1| PREDICTED: IST1 homolog isoform X1 [Gallus gallus] &gt;gi|971415254|ref|XP_015148206.1| PREDICTED: IST1 homolog isoform X1 [Gallus gallus]																PB.7557.8	42.6749	0	2.5325	0	0
PB.1762.5	ENSGALG00000005674	novel	USP10	0	34.385	Inf	1.44392e-59	11	16858575	16903453	+	GO:0002039;GO:0004197;GO:0006281;GO:0010506;GO:0030330;GO:0005769;GO:0044325;GO:0004843;GO:0006511;GO:0005654;GO:0016579;GO:0044822	K11841	gi|57524928|ref|NP_001006130.1| ubiquitin carboxyl-terminal hydrolase 10 [Gallus gallus] &gt;gi|75571288|sp|Q5ZJN4.1|UBP10_CHICK RecName: Full=Ubiquitin carboxyl-terminal hydrolase 10; AltName: Full=Deubiquitinating enzyme 10; AltName: Full=Ubiquitin thioesterase 10; AltName: Full=Ubiquitin-specific-processing protease 10 &gt;gi|53133460|emb|CAG32059.1| hypothetical protein RCJMB04_16o18 [Gallus …																PB.8753.84	1371.28	559.528	266.806	108.917	0.408033
PB.2201.2	ENSGALG00000042009	ENSGALT00000070082	HMMR	0	24.9035	Inf	2.5897e-52	13	7438953	7452222	-	GO:0016020;GO:0005540	K06267	gi|971417572|ref|XP_015149152.1| PREDICTED: hyaluronan mediated motility receptor isoform X1 [Gallus gallus]																PB.8782.1	107.953	2.09254	7.162	0.1395	0.0193838
PB.2215.1	ENSGALG00000042994	ENSGALT00000050071	DDX41	0	19.1525	Inf	1.0991e-38	13	10892515	10898726	-	-	K13116	gi|733908889|ref|XP_003210383.2| PREDICTED: probable ATP-dependent RNA helicase DDX41 [Meleagris gallopavo]																PB.8829.1	51.135	1.51599	2.9365	0.0965	0.0296468
PB.9062.1	ENSGALG00000014648	ENSGALT00000023609	CETN3	0	60.699	Inf	5.71924e-35	Z	59940636	59957144	+	-	K16466	gi|733926685|ref|XP_010724368.1| PREDICTED: centrin-3 [Meleagris gallopavo]																PB.8829.2	31.4948	1.51599	2.9545	0.1265	0.0481346
PB.3874.1	ENSGALG00000040028	ENSGALT00000077329	GLB1	0	15.825	Inf	8.48783e-35	2	44367317	44413010	-	GO:0070062;GO:0005773;GO:0044262;GO:0004565;GO:0005794	K12309	gi|497241981|ref|NP_001265076.1| beta-galactosidase preproprotein [Gallus gallus]																PB.9306.4	0	17.5373	0	1.5065	Inf
PB.812.1	ENSGALG00000009544	ENSGALT00000015532	ZCRB1	0	41.73	Inf	5.89078e-34	1	29690817	29702584	-	GO:0008270;GO:0005689;GO:0044822;GO:0000166;GO:0000398	K13154	gi|475504110|ref|NP_001264287.1| zinc finger CCHC-type and RNA-binding motif-containing protein 1 [Gallus gallus]																PB.8997.1	70.1343	146.04	6.0715	12.711	2.08229
PB.5897.8	ENSGALG00000014953	ENSGALT00000031721	RWDD1	0	49.0185	Inf	1.65338e-29	3	63825653	63834636	-	-	-	gi|303227908|ref|NP_001026246.2| RWD domain-containing protein 1 [Gallus gallus]																PB.8774.1	2170.54	112.631	180.095	9.414	0.0518906
PB.6948.5	ENSGALG00000033781	novel	FEN1	0	20.6985	Inf	7.83071e-24	5	487826	490177	+	GO:0003677;GO:0043234;GO:0043137;GO:0006284;GO:0000784;GO:0005654;GO:0005739;GO:0004523;GO:0090502;GO:0017108;GO:0000287;GO:0008409;GO:0005730;GO:0005886	K04799	gi|118405170|ref|NP_001072959.1| flap endonuclease 1 [Gallus gallus] &gt;gi|82082625|sp|Q5ZLN4.1|FEN1_CHICK RecName: Full=Flap endonuclease 1; Short=FEN-1; AltName: Full=Flap structure-specific endonuclease 1 &gt;gi|53129083|emb|CAG31359.1| hypothetical protein RCJMB04_5g12 [Gallus gallus]																PB.8799.1	1796.98	579.942	40.528	13.178	0.322731
PB.6591.1	ENSGALG00000007470	novel	POLR1D	0	84.826	Inf	1.90502e-23	4	11170879	11177016	-	-	K03020	gi|1003769038|ref|XP_015716094.1| PREDICTED: DNA-directed RNA polymerases I and III subunit RPAC2-like [Coturnix japonica]																PB.8767.1	1239.99	455.464	27.627	10.2325	0.367314
PB.806.4	ENSGALG00000009454	novel	ZNF277	0	17.463	Inf	3.75182e-18	1	27109330	27163052	-	GO:2000772;GO:0070301;GO:0000979;GO:0046872	-	gi|306518674|ref|NP_001182398.1| zinc finger protein 277 [Gallus gallus]																PB.8784.3	788.414	35.8241	49.7165	2.25	0.0454382
PB.9175.1	ENSGALG00000014832	ENSGALT00000023943	PRKAA1	0.0055	18.0075	Inf	2.11263e-16	Z	12892081	12912910	-	GO:0010628;GO:0010332;GO:0071380;GO:0005737;GO:0003682;GO:1904101;GO:0004679;GO:0042752;GO:0008610;GO:0005524;GO:0010508;GO:0042149;GO:0019395;GO:0009411;GO:1901563;GO:0042542;GO:0035174;GO:0006006;GO:0031649;GO:0034614;GO:0050995;GO:0032007;GO:0019901;GO:0035404;GO:0033135;GO:0048643;GO:0005634;GO:0042493;GO:0043066;GO:0042593	K07198	gi|88853845|ref|NP_001034692.1| 5&apos;-AMP-activated protein kinase catalytic subunit alpha-1 [Gallus gallus] &gt;gi|83701623|gb|ABC41263.1| 5&apos;-AMP-activated protein kinase alpha-1 catalytic subunit [Gallus gallus]																PB.6643.1	723.366	161.824	43.0755	9.703	0.22371
PB.6597.5	ENSGALG00000007710	novel	RASL11AL	0	6.791	Inf	2.64141e-16	4	12232157	12242798	-	GO:0007264;GO:0005730;GO:0005525;GO:0016020;GO:0045943	K07852	gi|50745916|ref|XP_420297.1| PREDICTED: ras-like protein family member 11A-like [Gallus gallus] &gt;gi|326924456|ref|XP_003208443.1| PREDICTED: ras-like protein family member 11A-like [Meleagris gallopavo]																PB.4154.4	636.662	44.3605	32.2545	2.262	0.0696766
PB.8710.1	ENSGALG00000054759	ENSGALT00000098207	B3GALNT1	0	6.926	Inf	6.85457e-15	9	22252412	22257161	-	GO:0016021;GO:0000139;GO:0008499;GO:0009312;GO:0006486	K00719	gi|363737276|ref|XP_422814.2| PREDICTED: UDP-GalNAc:beta-1,3-N-acetylgalactosaminyltransferase 1 [Gallus gallus] &gt;gi|513200040|ref|XP_004943570.1| PREDICTED: UDP-GalNAc:beta-1,3-N-acetylgalactosaminyltransferase 1 [Gallus gallus] &gt;gi|513200044|ref|XP_004943571.1| PREDICTED: UDP-GalNAc:beta-1,3-N-acetylgalactosaminyltransferase 1 [Gallus gallus] &gt;gi|971411601|ref|XP_015147259.1| PREDICTED…																PB.8788.2	553.92	20.5218	17.757	0.668	0.0370483
PB.4322.5	-	-	PREDICTED:tyrosine 3-monooxygenase/tryptophan 5-monooxygenase activation protein beta (YWHAB)	0	23.0765	Inf	1.2854e-14	20	5242670	5244436	-	-	-	-																PB.8787.1	369.383	66.4457	55.342	10.0435	0.179883
PB.3935.4	ENSGALG00000012795	novel	RIOK1	0.0055	10.98	Inf	2.69353e-13	2	64598276	64612742	-	GO:0004674;GO:0005524;GO:0006468	K07178	gi|118086426|ref|XP_418958.2| PREDICTED: serine/threonine-protein kinase RIO1 isoform X1 [Gallus gallus]																PB.8838.2	308.7	67.0629	12.255	2.685	0.217243
PB.4128.2	ENSGALG00000032506	ENSGALT00000061235	GEM	0	7.888	Inf	1.4944e-11	2	125926902	125935257	-	GO:0009898;GO:0051276;GO:0051310;GO:0007067;GO:0005634;GO:0072686;GO:0030496;GO:0019003;GO:0007264;GO:0003924;GO:0000287;GO:0005525;GO:0051233	K07846	gi|1003755211|ref|XP_015711466.1| PREDICTED: GTP-binding protein GEM [Coturnix japonica]																PB.5005.1	245.572	22.2752	33.8355	3.08	0.0907073
PB.1034.4	ENSGALG00000013565	novel	PREDICTED:chromodomain helicase DNA binding protein 4 (CHD4)	0	13.942	Inf	3.2042e-11	1	77671491	77676670	-	-	K11643	gi|971373794|ref|XP_015149122.1| PREDICTED: chromodomain-helicase-DNA-binding protein 4 isoform X1 [Gallus gallus]																PB.3444.12	233.38	74.185	10.1895	3.2725	0.317872
PB.4081.2	ENSGALG00000013621	ENSGALT00000022162	ATP6V1H	0	10.2015	Inf	6.19903e-11	2	110241108	110289572	-	GO:0070062;GO:0006897;GO:0015991;GO:0046961;GO:0000221;GO:0005765	K02144	gi|309319792|ref|NP_001184255.1| V-type proton ATPase subunit H [Gallus gallus] &gt;gi|675621267|ref|XP_008938693.1| PREDICTED: V-type proton ATPase subunit H isoform X1 [Merops nubicus] &gt;gi|699683902|ref|XP_009887484.1| PREDICTED: V-type proton ATPase subunit H isoform X1 [Charadrius vociferus]																PB.8838.1	233.278	52.0116	12.7345	2.857	0.22296
PB.94.4	ENSGALG00000009547	novel	PPHLN1	0	9.3795	Inf	1.34083e-09	1	29702693	29770993	+	GO:0005794;GO:0005654;GO:0044822	-	gi|971370924|ref|XP_015136719.1| PREDICTED: periphilin-1 isoform X1 [Gallus gallus]																PB.8761.1	221.138	14.5291	14.12	0.9325	0.0657012
PB.4144.1	ENSGALG00000032518	ENSGALT00000079087	NCALD	0	6.668	Inf	3.48207e-09	2	128787383	128829313	-	GO:0034220;GO:0070062;GO:0016192;GO:0005829;GO:0030276;GO:0015276;GO:0003779;GO:0003073;GO:0043014;GO:0030130;GO:0019722;GO:0005509	K19695	gi|45384070|ref|NP_990474.1| neurocalcin-delta [Gallus gallus] &gt;gi|115391972|ref|NP_001041719.1| neurocalcin-delta [Taeniopygia guttata] &gt;gi|326917944|ref|XP_003205253.1| PREDICTED: neurocalcin-delta [Meleagris gallopavo] &gt;gi|514707485|ref|XP_005010660.1| PREDICTED: neurocalcin-delta [Anas platyrhynchos] &gt;gi|524989036|ref|XP_005042422.1| PREDICTED: neurocalcin-delta [Ficedula albicoll…																PB.8764.1	134.324	8.75678	5.7715	0.3785	0.0651913
PB.1663.3	ENSGALG00000008146	ENSGALT00000095435	MORF4L2	0	7.165	Inf	1.16513e-08	10	20089399	20111543	-	GO:0035267;GO:0000724;GO:0003682;GO:0006338;GO:0016580;GO:0008283;GO:0043968;GO:0043967;GO:0006342;GO:0047485;GO:0016575	K11339	gi|669262960|ref|XP_008635610.1| PREDICTED: mortality factor 4-like protein 1 isoform X2 [Corvus brachyrhynchos] &gt;gi|675416198|ref|XP_008921338.1| PREDICTED: mortality factor 4-like protein 1 isoform X2 [Manacus vitellinus] &gt;gi|729747903|ref|XP_010570445.1| PREDICTED: mortality factor 4-like protein 1 isoform X2 [Haliaeetus leucocephalus] &gt;gi|768343123|ref|XP_011594587.1| PREDICTED: mort…																PB.8784.5	131.764	3.60853	8.792	0.2265	0.0273863
PB.1150.1	ENSGALG00000016224	ENSGALT00000026158	MAOA	0	3.713	Inf	2.1381e-08	1	112604061	112647824	-	GO:0008131;GO:0005739;GO:0042420;GO:0055114;GO:0016021	K00274	gi|971375413|ref|XP_015155953.1| PREDICTED: monoamine oxidase A isoform X1 [Gallus gallus]																PB.8815.1	111.677	33.796	5.3195	1.604	0.302623
PB.9077.4	ENSGALG00000026757	ENSGALT00000044321	DHFR	0	22.1735	Inf	5.03571e-07	Z	64257282	64273275	+	GO:0006730;GO:0008144;GO:0031427;GO:0006729;GO:0003729;GO:0006545;GO:0004146;GO:0050661;GO:0051000;GO:2000121;GO:0046654;GO:0009165;GO:0055114	K00287	gi|133778969|ref|NP_001006584.2| dihydrofolate reductase [Gallus gallus] &gt;gi|126507424|gb|ABO15000.1| dihydrofolate reductase [Gallus gallus]																PB.8823.1	98.5459	8.3464	16.0215	1.36	0.0846956
PB.7878.1	ENSGALG00000008128	ENSGALT00000013192	MOB4	0	5.136	Inf	5.41529e-07	7	10239862	10248794	+	GO:0016301;GO:0043025;GO:0032580;GO:0005524;GO:0051087;GO:0006986;GO:0051082;GO:0016310;GO:0001649;GO:0006900;GO:0051085;GO:0043197;GO:0019900;GO:0046872;GO:0005759;GO:0048471;GO:0044822;GO:0070062;GO:0005829	-	gi|507539306|ref|XP_004653664.1| PREDICTED: MOB-like protein phocein isoform X1 [Jaculus jaculus] &gt;gi|530605260|ref|XP_005294359.1| PREDICTED: MOB-like protein phocein isoform X1 [Chrysemys picta bellii] &gt;gi|542164665|ref|XP_005490957.1| PREDICTED: MOB-like protein phocein isoform X1 [Zonotrichia albicollis] &gt;gi|543349389|ref|XP_005519981.1| PREDICTED: MOB-like protein phocein isoform X1…																PB.8779.1	89.4633	25.3784	26.3815	7.539	0.283674
PB.8660.1	ENSGALG00000006807	ENSGALT00000011010	PLSCR5	0	4.536	Inf	3.52032e-06	9	11740246	11750485	-	GO:0005886;GO:0017128;GO:0017121	-	gi|971411246|ref|XP_004943368.2| PREDICTED: phospholipid scramblase family member 5 isoform X1 [Gallus gallus] &gt;gi|971411248|ref|XP_015147106.1| PREDICTED: phospholipid scramblase family member 5 isoform X1 [Gallus gallus] &gt;gi|971411250|ref|XP_015147107.1| PREDICTED: phospholipid scramblase family member 5 isoform X1 [Gallus gallus] &gt;gi|971411252|ref|XP_015147108.1| PREDICTED: phospholip…																PB.8760.1	76.7638	11.8837	4.524	0.7095	0.154809
PB.317.3	ENSGALG00000013420	novel	FOXM1	0	2.7035	Inf	3.65268e-06	1	75331999	75342166	+	GO:0008284;GO:0000122;GO:0090344;GO:0019901;GO:0032873;GO:0000981;GO:0045944;GO:0006978;GO:0046578;GO:0005654;GO:0043565;GO:2000377;GO:0005737;GO:0000086;GO:0071156;GO:2000781	K09406	gi|971373594|ref|XP_015148145.1| PREDICTED: forkhead box protein M1 isoform X2 [Gallus gallus]																PB.8817.1	64.9981	5.24321	3.4755	0.282	0.0806671
PB.6705.6	ENSGALG00000010553	ENSGALT00000017172	AIMP1	0	25.1965	Inf	9.81554e-06	4	38405675	38427568	-	GO:0051020;GO:0005737;GO:0000049;GO:0009986;GO:0001937;GO:0017101;GO:0006954;GO:0007267;GO:0016020;GO:0050900;GO:0042803;GO:0005125	K15437	gi|363733172|ref|XP_420496.3| PREDICTED: aminoacyl tRNA synthase complex-interacting multifunctional protein 1 isoform X1 [Gallus gallus]																PB.8777.1	61.7501	2.02132	6.61	0.218	0.0327339
PB.7506.1	ENSGALG00000012237	ENSGALT00000019982	POLE2	0	29.617	Inf	1.22571e-05	5	57760625	57779720	-	GO:0006261;GO:0005654;GO:0003887;GO:0042276;GO:0008622;GO:0003677	K02325	gi|57529888|ref|NP_001006493.1| DNA polymerase epsilon subunit 2 [Gallus gallus] &gt;gi|73919257|sp|Q5ZKQ6.1|DPOE2_CHICK RecName: Full=DNA polymerase epsilon subunit 2; AltName: Full=DNA polymerase II subunit 2; AltName: Full=DNA polymerase epsilon subunit B &gt;gi|53130716|emb|CAG31687.1| hypothetical protein RCJMB04_9k18 [Gallus gallus]																PB.8776.1	52.2542	3.15067	2.409	0.1485	0.0602951
PB.2077.4	ENSGALG00000000884	ENSGALT00000001298	CXXC5	0	3.7525	Inf	2.84104e-05	13	1686145	1714752	+	GO:0043565;GO:0005737;GO:0005654;GO:0008134;GO:0000122;GO:0004871;GO:0008270;GO:0043123	-	gi|326916943|ref|XP_003204764.1| PREDICTED: CXXC-type zinc finger protein 5 [Meleagris gallopavo] &gt;gi|971417262|ref|XP_015149035.1| PREDICTED: CXXC-type zinc finger protein 5 [Gallus gallus] &gt;gi|971417264|ref|XP_015149036.1| PREDICTED: CXXC-type zinc finger protein 5 [Gallus gallus]																PB.8759.1	35.1561	1.0344	4.2055	0.1225	0.029423
PB.2077.7	ENSGALG00000000884	ENSGALT00000001298	CXXC5	0	3.7525	Inf	2.84104e-05	13	1686145	1714752	+	GO:0008134;GO:0000122;GO:0005654;GO:0043123;GO:0008270;GO:0004871;GO:0043565;GO:0005737	-	gi|326916943|ref|XP_003204764.1| PREDICTED: CXXC-type zinc finger protein 5 [Meleagris gallopavo] &gt;gi|971417262|ref|XP_015149035.1| PREDICTED: CXXC-type zinc finger protein 5 [Gallus gallus] &gt;gi|971417264|ref|XP_015149036.1| PREDICTED: CXXC-type zinc finger protein 5 [Gallus gallus]																PB.8952.1	22.7104	0.529068	7.678	0.1795	0.0232963
PB.2661.1	ENSGALG00000004571	ENSGALT00000007277	PPP1CC	0	33.2795	Inf	3.37918e-05	15	6295801	6311104	-	GO:0004722;GO:0032154;GO:0032922;GO:0005730;GO:0051301;GO:0005741;GO:0005925;GO:0005977;GO:0000777;GO:0007084;GO:0019904;GO:0008022;GO:0032403;GO:0001525;GO:0070688;GO:0006470;GO:0030496;GO:0043197;GO:0047485;GO:0019433;GO:0019901;GO:0005521;GO:0072357;GO:0044822;GO:0046872;GO:0016607;GO:0008157;GO:0007067;GO:0043153;GO:0030182;GO:0046822;GO:0005829;GO:0000784	K06269	gi|57525187|ref|NP_001006190.1| serine/threonine-protein phosphatase PP1-gamma catalytic subunit [Gallus gallus] &gt;gi|1003962591|ref|XP_015733321.1| PREDICTED: serine/threonine-protein phosphatase PP1-gamma catalytic subunit [Coturnix japonica] &gt;gi|53130450|emb|CAG31554.1| hypothetical protein RCJMB04_7p6 [Gallus gallus]																PB.8784.2	932.874	0	23.902	0	0
PB.7742.3	ENSGALG00000005002	novel	VDAC2	0	3.234	Inf	5.08948e-05	6	15691876	15702680	-	GO:0032272;GO:0042645;GO:0070062;GO:0043209;GO:0005741;GO:0045121;GO:0005743;GO:0015288;GO:2001243;GO:0046930;GO:0008308;GO:0005634;GO:1903959;GO:0000166	K15040	gi|46048903|ref|NP_990072.1| voltage-dependent anion-selective channel protein 2 [Gallus gallus] &gt;gi|902866761|ref|XP_013031624.1| PREDICTED: voltage-dependent anion-selective channel protein 2 isoform X3 [Anser cygnoides domesticus] &gt;gi|926532787|ref|XP_013815723.1| PREDICTED: voltage-dependent anion-selective channel protein 2 [Apteryx australis mantelli] &gt;gi|8133188|gb|AAF73513.1|AF26…																PB.8784.4	691.751	0	70.534	0.0205	0
PB.3643.8	ENSGALG00000033428	ENSGALT00000071192	CA13	0.023	3.358	Inf	6.70789e-05	2	122624658	122634432	+	GO:0005829;GO:0043209;GO:0006730;GO:0008270;GO:0043231;GO:0004089	K01672	gi|363730730|ref|XP_003640859.1| PREDICTED: carbonic anhydrase 13 [Gallus gallus] &gt;gi|1003754897|ref|XP_015711305.1| PREDICTED: carbonic anhydrase 13-like [Coturnix japonica]																PB.8774.3	464.896	0	117.248	0	0
PB.4042.9	ENSGALG00000039455	ENSGALT00000083520	VAPA	0	2.2875	Inf	7.72233e-05	2	98344626	98375792	-	GO:0044829;GO:0005923;GO:0015630;GO:0046982;GO:0044791;GO:0008017;GO:0005886;GO:0031982;GO:0008219;GO:0043123;GO:0005789;GO:0090114;GO:0033149;GO:0004871;GO:0070972;GO:0048471;GO:0031175;GO:0044828;GO:0000139	K06096	gi|971383388|ref|XP_015137997.1| PREDICTED: vesicle-associated membrane protein-associated protein A [Gallus gallus]																PB.3488.2	130.098	0	23.8545	0	0
PB.7408.3	ENSGALG00000034354	ENSGALT00000081527	ERG28	0	15.0075	Inf	8.7386e-05	5	38537229	38538849	-	GO:0016021	-	gi|971399933|ref|XP_421281.4| PREDICTED: probable ergosterol biosynthetic protein 28 [Gallus gallus] &gt;gi|971443094|ref|XP_015156981.1| PREDICTED: probable ergosterol biosynthetic protein 28 [Gallus gallus]																PB.319.8	60.0919	0	2.987	0	0
PB.1314.2	ENSGALG00000017032	ENSGALT00000027519	SLC25A15	0	4.6945	Inf	0.000132733	1	171829422	171844758	-	GO:0006810;GO:0006412;GO:0016021;GO:0003735	K15101	gi|56605880|ref|NP_001008442.1| mitochondrial ornithine transporter 1 [Gallus gallus] &gt;gi|971377386|ref|XP_015131219.1| PREDICTED: mitochondrial ornithine transporter 1 isoform X1 [Gallus gallus] &gt;gi|971377388|ref|XP_015131229.1| PREDICTED: mitochondrial ornithine transporter 1 isoform X1 [Gallus gallus] &gt;gi|971377390|ref|XP_015131238.1| PREDICTED: mitochondrial ornithine transporter 1 i…																PB.8753.63	214.342	79.7436	24.6925	9.247	0.37204
PB.622.1	ENSGALG00000019094	ENSGALT00000030139	PHF11	0	3.7665	Inf	0.000183909	1	170550135	170564405	+	GO:0008270	-	gi|118084871|ref|XP_417062.2| PREDICTED: PHD finger protein 11 [Gallus gallus] &gt;gi|513165414|ref|XP_004938769.1| PREDICTED: PHD finger protein 11 [Gallus gallus]																PB.8753.24	37.0051	4.76162	6.7045	0.831	0.128675
PB.6112.2	ENSGALG00000035506	novel	FAU	0	27.487	Inf	0.000241416	33	6627034	6630420	+	GO:0002227;GO:0050830;GO:0022627;GO:0005615;GO:0019731;GO:0006412;GO:0044822;GO:0003735	K02983	gi|971449191|ref|XP_015129382.1| PREDICTED: ubiquitin-like protein fubi and ribosomal protein S30 [Gallus gallus]																PB.4374.4	28.7044	0	3.0685	0	0
PB.7840.5	ENSGALG00000043307	ENSGALT00000061142	HIBCH	0	6.4005	Inf	0.000249009	7	187782	223216	+	GO:0006574;GO:0003860;GO:0005739;GO:0070062	K05605	gi|71895123|ref|NP_001026414.1| 3-hydroxyisobutyryl-CoA hydrolase, mitochondrial [Gallus gallus] &gt;gi|82081465|sp|Q5ZJ60.1|HIBCH_CHICK RecName: Full=3-hydroxyisobutyryl-CoA hydrolase, mitochondrial; AltName: Full=3-hydroxyisobutyryl-coenzyme A hydrolase; Short=HIB-CoA hydrolase; Short=HIBYL-CoA-H; Flags: Precursor &gt;gi|53133808|emb|CAG32233.1| hypothetical protein RCJMB04_20j11 [Gallus gallus]																PB.2402.4	24.6169	0	4.454	0	0
PB.4374.2	ENSGALG00000007786	-	DOK5 docking protein 5	0	3.095	Inf	0.000795147	20	12270989	12288676	-	-	-	-																PB.8842.1	23.5943	0	1.199	0	0
PB.6562.1	ENSGALG00000027199	ENSGALT00000043721	MMGT1	0	1.765	Inf	0.00135887	4	4174120	4178814	-	GO:0072546	-	gi|50745752|ref|XP_420228.1| PREDICTED: membrane magnesium transporter 1 [Gallus gallus]																PB.6108.12	21.9415	0	3.643	0	0
PB.9183.4	ENSGALG00000014906	novel	MOCS2	0	1.531	Inf	0.00198667	Z	15930396	15940148	-	GO:0005829;GO:0006777;GO:0030366;GO:0019008	K03635	gi|50761627|ref|XP_424787.1| PREDICTED: molybdopterin synthase catalytic subunit [Gallus gallus] &gt;gi|118103775|ref|XP_001231385.1| PREDICTED: molybdopterin synthase catalytic subunit [Gallus gallus] &gt;gi|363744146|ref|XP_003642989.1| PREDICTED: molybdopterin synthase catalytic subunit [Gallus gallus] &gt;gi|971438299|ref|XP_015133048.1| PREDICTED: molybdopterin synthase catalytic subunit [Ga…																PB.1611.2	19.7421	0	1.4505	0	0
PB.6703.1	ENSGALG00000032002	ENSGALT00000085406	RPL34	0	146.207	Inf	0.00241661	4	37708386	37711694	-	GO:0003723;GO:0022625;GO:0003735;GO:0006412;GO:0070062;GO:0005730;GO:0042254	K02915	gi|527498292|ref|NP_001268429.1| 60S ribosomal protein L34 [Gallus gallus] &gt;gi|971393108|ref|XP_015131690.1| PREDICTED: 60S ribosomal protein L34 isoform X1 [Gallus gallus] &gt;gi|971393110|ref|XP_015131691.1| PREDICTED: 60S ribosomal protein L34 isoform X1 [Gallus gallus] &gt;gi|1003771706|ref|XP_015716849.1| PREDICTED: 60S ribosomal protein L34 [Coturnix japonica]																PB.1285.6	18.4136	0	0.9625	0	0
PB.7226.7	ENSGALG00000029332	ENSGALT00000071295	C5H15orf57	0	5.15	Inf	0.00242362	5	1126042	1132703	-	-	-	gi|313747545|ref|NP_001186460.1| uncharacterized protein C15orf57 homolog [Gallus gallus]																PB.9235.1	17.4983	0	0.685	0	0
PB.8727.1	ENSGALG00000006241	ENSGALT00000010094	TUBA3E	0	1.8785	Inf	0.00258293	9	24085127	24091634	-	GO:0005525;GO:0005200;GO:0005737;GO:0007017;GO:0005874;GO:0003924	K07374	gi|50752600|ref|XP_422851.1| PREDICTED: tubulin alpha-3 chain [Gallus gallus] &gt;gi|326926245|ref|XP_003209313.1| PREDICTED: tubulin alpha-3 chain [Meleagris gallopavo]																PB.8837.2	13.8945	0	1.5415	0	0
PB.7461.1	ENSGALG00000011372	ENSGALT00000018551	CINP	0	22.385	Inf	0.00271353	5	49785151	49790237	-	-	-	gi|478247007|ref|NP_001264432.1| cyclin-dependent kinase 2-interacting protein [Gallus gallus]
PB.5698.3	ENSGALG00000008698	ENSGALT00000076330	MGME1	0	5.0305	Inf	0.00389447	3	15560659	15568370	-	GO:0043504;GO:0008297;GO:0006264;GO:0005739	K19465	gi|478247033|ref|NP_001264447.1| mitochondrial genome maintenance exonuclease 1 [Gallus gallus] &gt;gi|971386224|ref|XP_015138952.1| PREDICTED: mitochondrial genome maintenance exonuclease 1 isoform X1 [Gallus gallus] &gt;gi|971386226|ref|XP_015138953.1| PREDICTED: mitochondrial genome maintenance exonuclease 1 isoform X1 [Gallus gallus] &gt;gi|971386228|ref|XP_015138954.1| PREDICTED: mitochondri…
PB.1024.15	ENSGALG00000031681	novel	M6PR	0	0.8135	Inf	0.00674797	1	75886026	75891411	-	GO:0048471;GO:0005770;GO:0015578;GO:0015761;GO:0016021;GO:0005537;GO:0000323;GO:0005802	K10089	gi|513161057|ref|XP_004938164.1| PREDICTED: cation-dependent mannose-6-phosphate receptor isoform X4 [Gallus gallus]
PB.9228.2	-	-	PREDICTED:phosphoglucomutase 5 (PGM5)	0	4.129	Inf	0.00792831	Z	25516349	25517742	-	-	-	-
PB.9141.2	ENSGALG00000002419	ENSGALT00000039551	KIAA1328	0	0.8785	Inf	0.00909057	Z	7076563	7102678	-	-	-	gi|1003997390|ref|XP_015703747.1| PREDICTED: protein hinderin isoform X1 [Coturnix japonica]
PB.4993.2	ENSGALG00000028517	-	eukaryotic translation initiation factor 1 (EIF1)	0	12.352	Inf	0.0116863	27	7461952	7462715	+	-	-	-
PB.6592.4	ENSGALG00000007493	ENSGALT00000032336	NSDHL	0	4.5355	Inf	0.0127122	4	11273305	11283620	-	GO:0003854;GO:0007224;GO:0055114;GO:0006694;GO:0008203;GO:0016021;GO:0005783;GO:0005811	K07748	gi|50745878|ref|XP_420279.1| PREDICTED: sterol-4-alpha-carboxylate 3-dehydrogenase, decarboxylating [Gallus gallus] &gt;gi|971392167|ref|XP_015134045.1| PREDICTED: sterol-4-alpha-carboxylate 3-dehydrogenase, decarboxylating [Gallus gallus]
PB.3906.15	ENSGALG00000043399	novel	EZH2	0	1.0655	Inf	0.0130463	2	54282447	54331245	-	GO:0070734;GO:0021695;GO:0014013;GO:0045814;GO:0043565;GO:0035098;GO:0043021;GO:0042127;GO:0051154;GO:0043547;GO:0000790;GO:0010718;GO:2000134;GO:0031490;GO:0005737;GO:0034244;GO:0045120;GO:0070314;GO:0003723;GO:0045605;GO:0042752;GO:0006306;GO:0048387;GO:0014834;GO:0018024;GO:0071168;GO:0043433;GO:0070301;GO:0001047;GO:0043406	K11430	gi|971382094|ref|XP_015131394.1| PREDICTED: histone-lysine N-methyltransferase EZH2 isoform X1 [Gallus gallus]
PB.9306.4	-	-	No matching gene	0	1.5065	Inf	0.0136175	Z	44470774	44472618	-	-	-	-
PB.74.1	ENSGALG00000004897	ENSGALT00000007817	GTSE1	0	1.0355	Inf	0.0139962	1	15836963	15847997	+	GO:0005881;GO:0016020	K10129	gi|71896999|ref|NP_001026503.1| G2 and S phase-expressed protein 1 [Gallus gallus] &gt;gi|53128279|emb|CAG31286.1| hypothetical protein RCJMB04_4l2 [Gallus gallus]
PB.2321.4	ENSGALG00000005558	ENSGALT00000008918	TBL3	0	0.8355	Inf	0.0149667	14	6543047	6553359	+	GO:0030515;GO:0044822;GO:0000462;GO:0034388;GO:0032040	K14555	gi|57525081|ref|NP_001006166.1| transducin beta-like protein 3 [Gallus gallus] &gt;gi|53127454|emb|CAG31110.1| hypothetical protein RCJMB04_2i1 [Gallus gallus]
PB.5194.3	ENSGALG00000007832	ENSGALT00000012708	PEX13	0	0.867	Inf	0.019774	3	2124920	2130830	+	GO:0005779;GO:0021795;GO:0001764;GO:0060152;GO:0001561;GO:0007626;GO:0098792;GO:0016560;GO:0002230;GO:0098779	K13344	gi|313747597|ref|NP_001186350.1| peroxisome biogenesis factor 13 [Gallus gallus]
PB.6159.5	ENSGALG00000034218	ENSGALT00000053234	PA2G4	0	2.363	Inf	0.0227729	33	7036113	7044720	-	GO:0005737	-	gi|971437034|ref|XP_015155794.1| PREDICTED: proliferation-associated protein 2G4 [Gallus gallus]
PB.7366.7	ENSGALG00000009581	ENSGALT00000015609	MPP5	0	0.9725	Inf	0.0228615	5	29192182	29237539	-	GO:0090162;GO:0005737;GO:0002011;GO:0070830;GO:0019904;GO:0005654;GO:0070062;GO:0032287;GO:0043219;GO:0043220;GO:0035749;GO:0035750;GO:0005886	K06091	gi|314122356|ref|NP_001186634.1| MAGUK p55 subfamily member 5 [Gallus gallus] &gt;gi|971399075|ref|XP_015142825.1| PREDICTED: MAGUK p55 subfamily member 5 isoform X1 [Gallus gallus]
PB.8198.2	ENSGALG00000021047	novel	KIFAP3	0	0.8595	Inf	0.0236782	8	5375794	5438458	+	GO:0016939;GO:0030990;GO:0005876;GO:0008285;GO:0000794;GO:0019894;GO:0005930;GO:0005794;GO:0005813;GO:1990075;GO:0005783;GO:0043066;GO:0007017;GO:0008104;GO:0070062;GO:0032391;GO:0036064;GO:0046587	-	gi|971407378|ref|XP_015145924.1| PREDICTED: kinesin-associated protein 3 isoform X1 [Gallus gallus]
PB.7667.3	ENSGALG00000009466	novel	SEC23IP	0	0.6385	Inf	0.0261247	6	31321516	31339443	+	-	-	gi|513192196|ref|XP_421794.4| PREDICTED: SEC23-interacting protein [Gallus gallus] &gt;gi|513192199|ref|XP_004942382.1| PREDICTED: SEC23-interacting protein [Gallus gallus]
PB.4378.1	ENSGALG00000008018	-	snail family transcriptional repressor 1 (SNAI1)	0	0.919	Inf	0.027057	20	13790214	13793603	-	-	-	-
PB.4907.3	ENSGALG00000000142	ENSGALT00000086523	CEPT1	0	4.31	Inf	0.0300637	26	1041977	1065263	-	GO:0016021;GO:0046872;GO:0004307;GO:0006657;GO:0005789;GO:0006646;GO:0031965;GO:0004142	K13644	gi|971433215|ref|XP_015154193.1| PREDICTED: choline/ethanolaminephosphotransferase 1 isoform X1 [Gallus gallus] &gt;gi|971433219|ref|XP_015154195.1| PREDICTED: choline/ethanolaminephosphotransferase 1 isoform X1 [Gallus gallus] &gt;gi|971433221|ref|XP_015154196.1| PREDICTED: choline/ethanolaminephosphotransferase 1 isoform X1 [Gallus gallus]
PB.4047.2	ENSGALG00000036625	ENSGALT00000071937	NDUFV2	0.0185	94.364	Inf	0.0375803	2	98648739	98662576	-	-	K03943	gi|971383382|ref|XP_424129.4| PREDICTED: NADH dehydrogenase [ubiquinone] flavoprotein 2, mitochondrial [Gallus gallus]
PB.3175.9	ENSGALG00000001313	ENSGALT00000001999	EIF4H	0	24.591	Inf	0.0396131	19	3023093	3033579	-	GO:0001731;GO:0003743;GO:0019953;GO:0034057;GO:0016020;GO:0043024;GO:0097010;GO:0000166;GO:0048589;GO:0016281;GO:0005844;GO:0033592;GO:0002181;GO:0044822	-	gi|363741113|ref|XP_003642445.1| PREDICTED: eukaryotic translation initiation factor 4H isoform X1 [Gallus gallus]
PB.4065.3	ENSGALG00000015086	novel	OSBPL1A	0.009	12.2785	Inf	0.0439635	2	103287586	103363880	-	GO:0005770;GO:0070062;GO:0015485;GO:0005654;GO:0006869	K20174	gi|118086882|ref|XP_419165.2| PREDICTED: oxysterol-binding protein-related protein 1 isoform X2 [Gallus gallus]
PB.2690.4	-	-	PREDICTED: sperm antigen with calponin homology and coiled-coil domains 1 like (SPECC1L)	0	10.732	Inf	0.044091	15	8797307	8801616	-	-	-	-
PB.7694.4	ENSGALG00000021262	ENSGALT00000063924	GHITM	0	27.0545	Inf	0.0445411	6	3825685	3833786	-	GO:0070062;GO:0005739;GO:0016021	-	gi|768711638|ref|NP_001026388.2| growth hormone-inducible transmembrane protein [Gallus gallus]
PB.3615.2	ENSGALG00000038385	novel	MTFR1	0	0.713	Inf	0.0452354	2	114804772	114825439	+	GO:0000266;GO:0005886;GO:0005739;GO:0009060	-	gi|742799248|ref|NP_989874.2| mitochondrial fission regulator 1 [Gallus gallus] &gt;gi|971384129|ref|XP_015138206.1| PREDICTED: mitochondrial fission regulator 1 isoform X1 [Gallus gallus] &gt;gi|971384131|ref|XP_015138207.1| PREDICTED: mitochondrial fission regulator 1 isoform X1 [Gallus gallus] &gt;gi|971384133|ref|XP_015138208.1| PREDICTED: mitochondrial fission regulator 1 isoform X1 [Gallus …
PB.4105.9	ENSGALG00000041112	ENSGALT00000059456	TRAM1L1	0.014	26.2125	Inf	0.0454017	2	116735496	116749563	-	GO:0015031;GO:0016021	K14010	gi|46048942|ref|NP_989731.1| translocating chain-associated membrane protein 1 [Gallus gallus] &gt;gi|26449182|dbj|BAC41721.1| Translocating chain-associated membrane protein [Gallus gallus]
PB.7290.2	ENSGALG00000006856	ENSGALT00000039051	CD151	0	13.742	Inf	0.0469729	5	15884250	15915554	-	GO:0005178;GO:0007166;GO:0042098;GO:0005887;GO:0005925;GO:0016477;GO:0005604	K06537	gi|57529984|ref|NP_001006472.1| CD151 antigen [Gallus gallus] &gt;gi|53135766|emb|CAG32455.1| hypothetical protein RCJMB04_25m21 [Gallus gallus]
PB.3035.17	ENSGALG00000003532	novel	DDX5	0	8.9335	Inf	0.0470098	18	6885267	6892742	-	GO:0043517;GO:0005730;GO:0050681;GO:0000122;GO:0036002;GO:0072332;GO:0045944;GO:0009299;GO:0030331;GO:0005524;GO:0016020;GO:0003713;GO:0071013;GO:0005654;GO:0070062;GO:0000381;GO:0004004;GO:0044822;GO:0010501;GO:0060765;GO:0033148	K12823	gi|971424644|ref|XP_015135357.1| PREDICTED: probable ATP-dependent RNA helicase DDX5 isoform X1 [Gallus gallus]
PB.2151.54	ENSGALG00000031120	ENSGALT00000063933	HNRNPH2	0	13.1035	Inf	0.0493967	13	14281887	14298024	+	GO:0003676;GO:0030529;GO:0019013;GO:0000166	K12898	gi|45383173|ref|NP_989827.1| heterogeneous nuclear ribonucleoprotein H [Gallus gallus] &gt;gi|33521618|gb|AAQ20009.1| heterogeneous nuclear ribonucleoprotein H1-like protein [Gallus gallus]
PB.176.2	ENSGALG00000011863	ENSGALT00000019356	POLDIP3	0.0055	11.862	Inf	0.0495997	1	49183505	49197405	+	GO:0000166;GO:0005622;GO:0016973;GO:0003676	-	gi|61097949|ref|NP_001012832.1| polymerase delta-interacting protein 3 [Gallus gallus] &gt;gi|60098375|emb|CAH65018.1| hypothetical protein RCJMB04_1d4 [Gallus gallus]
PB.3035.7	ENSGALG00000003532	novel	DDX5	0	9.202	Inf	0.0497536	18	6885268	6892740	-	GO:0036002;GO:0043517;GO:0005730;GO:0050681;GO:0000122;GO:0009299;GO:0030331;GO:0005524;GO:0016020;GO:0003713;GO:0072332;GO:0045944;GO:0070062;GO:0071013;GO:0005654;GO:0010501;GO:0060765;GO:0033148;GO:0000381;GO:0004004;GO:0044822	K12823	gi|45382259|ref|NP_990158.1| probable ATP-dependent RNA helicase DDX5 [Gallus gallus] &gt;gi|5114446|gb|AAD40318.1|AF158370_1 DEAD-box RNA helicase [Gallus gallus]
PB.8704.2	ENSGALG00000009379	ENSGALT00000015276	SEC62	0.042	20.318	621.519	1.79925e-29	9	20031613	20047157	-	GO:0005789;GO:0008565;GO:0016235;GO:0045111;GO:0006620;GO:0016021	K12275	gi|60302846|ref|NP_001012620.1| translocation protein SEC62 [Gallus gallus] &gt;gi|82075018|sp|Q5F3A1.1|SEC62_CHICK RecName: Full=Translocation protein SEC62; AltName: Full=Translocation protein 1; Short=TP-1 &gt;gi|60099105|emb|CAH65383.1| hypothetical protein RCJMB04_25p9 [Gallus gallus]
PB.3675.3	ENSGALG00000040325	ENSGALT00000101212	EMC2	0.173	69.671	379.415	1.34082e-48	2	132291685	132326563	+	GO:0072546;GO:0005739	-	gi|310923120|ref|NP_001185609.1| ER membrane protein complex subunit 2 [Gallus gallus]
PB.2257.1	ENSGALG00000032664	ENSGALT00000080875	UBE2B	0.0505	12.715	241.412	6.53093e-12	13	16559217	16567591	-	GO:0043161;GO:0005886;GO:0033522;GO:0001666;GO:0050821;GO:0043951;GO:0000237;GO:0005524;GO:0033503;GO:0070979;GO:0009411;GO:0007288;GO:0070534;GO:0006513;GO:0006301;GO:0061631;GO:0000790;GO:0005654;GO:0005657;GO:0005737;GO:0031625;GO:0033128;GO:0042769;GO:0045141;GO:0010845;GO:0043066;GO:0060070;GO:0051026;GO:0042493;GO:0006344;GO:0032869;GO:0070193;GO:0070076;GO:0061630;GO:0001701;GO:0070936;GO:…	K10574	gi|4507771|ref|NP_003328.1| ubiquitin-conjugating enzyme E2 B [Homo sapiens] &gt;gi|13592123|ref|NP_112400.1| ubiquitin-conjugating enzyme E2 B [Rattus norvegicus] &gt;gi|82697349|ref|NP_001032536.1| ubiquitin-conjugating enzyme E2 B [Bos taurus] &gt;gi|126723273|ref|NP_001075765.1| ubiquitin-conjugating enzyme E2 B [Oryctolagus cuniculus] &gt;gi|238231386|ref|NP_033484.3| ubiquitin-conjugating e…
PB.7643.11	ENSGALG00000008542	ENSGALT00000106113	ADD3	0.023	8.501	239.717	1.61499e-05	6	26748215	26766336	+	GO:0005938;GO:0005911;GO:0005198;GO:0005856;GO:0005903;GO:0000794;GO:0005886;GO:0005654	K18622	gi|971402527|ref|XP_015144019.1| PREDICTED: gamma-adducin isoform X1 [Gallus gallus] &gt;gi|971402529|ref|XP_015144020.1| PREDICTED: gamma-adducin isoform X1 [Gallus gallus] &gt;gi|971402531|ref|XP_015144021.1| PREDICTED: gamma-adducin isoform X1 [Gallus gallus] &gt;gi|971402533|ref|XP_015144022.1| PREDICTED: gamma-adducin isoform X1 [Gallus gallus] &gt;gi|971402535|ref|XP_015144023.1| PREDICTED:…
PB.9291.1	ENSGALG00000012606	ENSGALT00000020582	ISCA1	0.1835	29.0135	158.317	5.33962e-44	Z	40832095	40838966	-	GO:0005198;GO:0016226;GO:0051537;GO:0005759;GO:0008198;GO:0097428;GO:0051539	K13628	gi|430727945|ref|NP_001258865.1| iron-sulfur cluster assembly 1 homolog, mitochondrial [Gallus gallus] &gt;gi|1004001042|ref|XP_015704794.1| PREDICTED: iron-sulfur cluster assembly 1 homolog, mitochondrial [Coturnix japonica] &gt;gi|81170638|sp|Q5ZJ74.1|ISCA1_CHICK RecName: Full=Iron-sulfur cluster assembly 1 homolog, mitochondrial; AltName: Full=HESB-like domain-containing protein 2; AltName: Fu…
PB.6625.9	ENSGALG00000009071	ENSGALT00000014763	HMGB3	0.64	94.1095	149.774	7.00307e-68	4	17645770	17651412	-	GO:0005737;GO:0008301;GO:0045578;GO:0005694;GO:0044822;GO:0045638;GO:0000400;GO:0045087;GO:0005634;GO:0006355;GO:0032392	K11296	gi|224098124|ref|XP_002198052.1| PREDICTED: high mobility group protein B3 [Taeniopygia guttata] &gt;gi|326924638|ref|XP_003208532.1| PREDICTED: high mobility group protein B3 [Meleagris gallopavo] &gt;gi|524996807|ref|XP_005046186.1| PREDICTED: high mobility group protein B3 [Ficedula albicollis] &gt;gi|527260246|ref|XP_005148374.1| PREDICTED: high mobility group protein B3 [Melopsittacus undula…
PB.4380.4	ENSGALG00000008045	novel	SLC9A8	0.0625	6.8305	98.2495	0.0386931	20	13824730	13847261	-	GO:0000139;GO:0071805;GO:0015385;GO:0035725;GO:0015386;GO:1902600;GO:0051453;GO:0016021	K14724	gi|86129460|ref|NP_001034364.1| sodium/hydrogen exchanger 8 [Gallus gallus] &gt;gi|82197771|sp|Q5ZJ75.1|SL9A8_CHICK RecName: Full=Sodium/hydrogen exchanger 8; AltName: Full=Na(+)/H(+) exchanger 8; Short=NHE-8; AltName: Full=Solute carrier family 9 member 8 &gt;gi|53133778|emb|CAG32218.1| hypothetical protein RCJMB04_20d15 [Gallus gallus]
PB.7390.1	ENSGALG00000010025	ENSGALT00000068035	SNX32	0.516	32.0715	60.0292	6.48327e-45	5	36126016	36150043	-	GO:0035091;GO:0006886;GO:0034713;GO:0005622	K17920	gi|119331150|ref|NP_001073225.1| sorting nexin-6 [Gallus gallus] &gt;gi|1003782540|ref|XP_015720485.1| PREDICTED: sorting nexin-6 isoform X2 [Coturnix japonica] &gt;gi|53132618|emb|CAG31921.1| hypothetical protein RCJMB04_13l2 [Gallus gallus]
PB.5450.4	ENSGALG00000013733	-	PREDICTED: general transcription factor IIH subunit 5 (GTF2H5)	0.2705	16.996	51.0805	0.0492493	3	51964607	51968459	+	-	-	-
PB.8224.1	ENSGALG00000005105	ENSGALT00000053904	TPR	0.0685	2.757	46.3109	0.00474245	8	10837553	10852862	+	-	K09291	gi|971407792|ref|XP_422300.4| PREDICTED: nucleoprotein TPR isoform X3 [Gallus gallus]
PB.8010.4	ENSGALG00000002921	ENSGALT00000050691	LANCL1	0.131	5.262	35.7438	0.000101059	7	2827974	2842083	-	GO:0043295;GO:0017124;GO:0008270;GO:0003824;GO:0070062;GO:0050750	-	gi|768711612|ref|NP_001026416.2| lanC-like protein 1 [Gallus gallus]
PB.3286.2	ENSGALG00000006599	novel	ZMYND11	0.2935	10.1085	34.7657	2.4101e-19	2	9877715	9980232	+	GO:0034243;GO:0035064;GO:0046329;GO:0000122;GO:2001237;GO:0003682;GO:0003714;GO:0000977;GO:0008270;GO:0005654;GO:0043124	-	gi|326921546|ref|XP_003207018.1| PREDICTED: zinc finger MYND domain-containing protein 11 isoform X1 [Meleagris gallopavo] &gt;gi|733891830|ref|XP_010710700.1| PREDICTED: zinc finger MYND domain-containing protein 11 isoform X1 [Meleagris gallopavo] &gt;gi|1003748895|ref|XP_015708550.1| PREDICTED: zinc finger MYND domain-containing protein 11 isoform X1 [Coturnix japonica] &gt;gi|1003748897|ref|X…
PB.7062.1	ENSGALG00000008496	ENSGALT00000013841	VPS18	0.0275	1.333	34.5589	0.00271845	5	24519421	24528385	+	GO:0008333;GO:0007032;GO:0007040;GO:0033263;GO:0003779;GO:0006886;GO:0030674;GO:0046718;GO:0005765;GO:0006904;GO:0019905;GO:0030897;GO:0005769;GO:0005770;GO:0035542;GO:0030123;GO:0005884	K20181	gi|313851055|ref|NP_001186584.1| vacuolar protein sorting-associated protein 18 homolog [Gallus gallus]
PB.5126.3	ENSGALG00000043352	novel	CERS4	0.278	7.969	28.6026	0.0293717	28	193756	248091	-	-	K04710	gi|118103053|ref|XP_418172.2| PREDICTED: ceramide synthase 4 isoform X2 [Gallus gallus] &gt;gi|513226438|ref|XP_004948705.1| PREDICTED: ceramide synthase 4 isoform X2 [Gallus gallus]
PB.1582.1	ENSGALG00000037401	ENSGALT00000087067	IDH3A	2.0505	51.1875	24.9651	2.47994e-15	10	4228399	4240203	-	GO:0005634;GO:0043209;GO:0006099;GO:0000287;GO:0051287;GO:0005739;GO:0004449	K00030	gi|971412154|ref|XP_015134371.1| PREDICTED: isocitrate dehydrogenase [NAD] subunit alpha, mitochondrial isoform X1 [Gallus gallus]
PB.3384.1	ENSGALG00000011272	novel	RAB5A	1.7425	43.372	24.8426	6.25708e-05	2	35764702	35781495	+	GO:0045022;GO:0098559;GO:0045121;GO:2000300;GO:2000286;GO:0001726;GO:0005829;GO:0051489;GO:0043195;GO:0003924;GO:0015629;GO:0019003;GO:0045335;GO:0045921;GO:0030100;GO:0070062;GO:0051036;GO:0005525;GO:0036477;GO:0036465;GO:0007264;GO:0005886	K07887	gi|57530730|ref|NP_001006363.1| ras-related protein Rab-5A [Gallus gallus] &gt;gi|971380155|ref|XP_015136976.1| PREDICTED: ras-related protein Rab-5A isoform X1 [Gallus gallus] &gt;gi|53135109|emb|CAG32396.1| hypothetical protein RCJMB04_24h4 [Gallus gallus]
PB.1078.2	ENSGALG00000015360	ENSGALT00000024790	KIAA1524	0.3485	6.0395	16.5955	0.00880059	1	88830973	88854915	-	GO:2000179;GO:0005737;GO:0016021;GO:0007283;GO:0005886	-	gi|71896785|ref|NP_001025956.1| protein CIP2A homolog [Gallus gallus] &gt;gi|53127326|emb|CAG31046.1| hypothetical protein RCJMB04_1n3 [Gallus gallus]
PB.2344.10	ENSGALG00000032590	ENSGALT00000066175	NDE1	0.4785	7.939	15.8109	0.000279293	14	7955571	7967321	+	GO:0007100;GO:0031616;GO:0016020;GO:0008017;GO:0051298;GO:0005874;GO:0051642;GO:0007020;GO:0000132;GO:0045202;GO:0007059;GO:0051301;GO:0042802;GO:0051303;GO:0005737;GO:0000776;GO:0005871;GO:0001764;GO:0047496;GO:0007405;GO:0021987	K16738	gi|57525096|ref|NP_001006169.1| nuclear distribution protein nudE homolog 1 [Gallus gallus] &gt;gi|82082918|sp|Q5ZMC9.1|NDE1_CHICK RecName: Full=Nuclear distribution protein nudE homolog 1 &gt;gi|53127462|emb|CAG31114.1| hypothetical protein RCJMB04_2i10 [Gallus gallus]
PB.6807.12	ENSGALG00000042112	ENSGALT00000051025	EIF4E	4.235	67.167	15.7804	5.23232e-26	4	59890563	59909041	-	GO:0044822;GO:0016442;GO:0000932;GO:0019827;GO:0048471;GO:0006413;GO:0019899;GO:0005845;GO:0016281;GO:0000082;GO:0070062;GO:0001662;GO:0031370;GO:0017148;GO:0045665;GO:0010494;GO:0070491;GO:0045931;GO:0033391;GO:0003743	K03259	gi|971395249|ref|XP_015141129.1| PREDICTED: eukaryotic translation initiation factor 4E [Gallus gallus]
PB.2314.4	ENSGALG00000005064	ENSGALT00000008119	PRPSAP2	0.619	9.7835	15.2713	2.18392e-07	14	5519263	5533878	+	GO:0060348;GO:0000287;GO:0009165;GO:0004749	-	gi|699599946|ref|XP_009869617.1| PREDICTED: phosphoribosyl pyrophosphate synthase-associated protein 2 isoform X1 [Apaloderma vittatum] &gt;gi|723578933|ref|XP_010309681.1| PREDICTED: phosphoribosyl pyrophosphate synthase-associated protein 2 isoform X1 [Balearica regulorum gibbericeps] &gt;gi|733910302|ref|XP_010717849.1| PREDICTED: phosphoribosyl pyrophosphate synthase-associated protein 2 [Mel…
PB.8138.4	ENSGALG00000012159	ENSGALT00000019859	ACTR3	0.803	11.225	14.1424	9.02553e-05	7	29612121	29637795	-	GO:0005885;GO:0030027;GO:0005200;GO:0005524;GO:0016020;GO:0034314;GO:0016344;GO:0070062;GO:0051653;GO:0005911;GO:0060271;GO:0005903;GO:0005925;GO:0008356;GO:0005737;GO:0033206;GO:0051015;GO:0007163	K18584	gi|45383528|ref|NP_989638.1| actin-related protein 3 [Gallus gallus] &gt;gi|527271955|ref|XP_005153831.1| PREDICTED: actin-related protein 3 [Melopsittacus undulatus] &gt;gi|542158453|ref|XP_005487977.1| PREDICTED: actin-related protein 3 [Zonotrichia albicollis] &gt;gi|543348540|ref|XP_005519679.1| PREDICTED: actin-related protein 3 isoform X2 [Pseudopodoces humilis] &gt;gi|768367668|ref|XP_0115…
PB.5861.1	-	-	PREDICTED: hdc homolog, cell cycle regulator (HECA)	0.784	10.9325	13.8101	1.70332e-07	3	54125996	54128149	-	-	-	-
PB.8727.2	ENSGALG00000006241	ENSGALT00000010094	TUBA3E	0.335	4.077	13.003	0.00179238	9	24085377	24091646	-	GO:0005200;GO:0005525;GO:0005737;GO:0007017;GO:0005874;GO:0003924	K07374	gi|50752600|ref|XP_422851.1| PREDICTED: tubulin alpha-3 chain [Gallus gallus] &gt;gi|326926245|ref|XP_003209313.1| PREDICTED: tubulin alpha-3 chain [Meleagris gallopavo]
PB.4203.1	ENSGALG00000037014	ENSGALT00000090603	TSNARE1	0.546	6.981	12.9248	8.69884e-06	2	146917024	147397128	-	GO:0016021;GO:0012505;GO:0031201;GO:0000149;GO:0006906;GO:0006886;GO:0048278;GO:0005484	K13814	gi|971385329|ref|XP_015138715.1| PREDICTED: t-SNARE domain-containing protein 1 [Gallus gallus] &gt;gi|971385331|ref|XP_015138716.1| PREDICTED: t-SNARE domain-containing protein 1 [Gallus gallus] &gt;gi|971385333|ref|XP_015138718.1| PREDICTED: t-SNARE domain-containing protein 1 [Gallus gallus]
PB.6990.4	ENSGALG00000005587	ENSGALT00000008967	EIF4G2	1.1465	13.3585	11.527	5.49337e-22	5	9011461	9024426	+	GO:0003743;GO:0006417;GO:0006413	K03260	gi|112818580|ref|NP_001036814.1| eukaryotic translation initiation factor 4 gamma 2 isoform 2 [Gallus gallus] &gt;gi|57157215|dbj|BAD83637.1| eIF4G-related protein NAT1 [Gallus gallus]
PB.1356.4	ENSGALG00000017186	novel	BIRC3	0.2295	2.841	11.5098	0.00334091	1	183927227	183936329	-	GO:0034121;GO:0060546;GO:0005737;GO:0008270;GO:0004842;GO:0005634;GO:0005876;GO:1990001;GO:0043027;GO:0090307;GO:0016567	K16060	gi|59889568|ref|NP_001007823.1| inhibitor of apoptosis protein [Gallus gallus] &gt;gi|2656127|gb|AAB88044.1| IAP homolog [Gallus gallus]
PB.1659.1	ENSGALG00000007711	novel	RPL4	1.09	12.684	11.3861	4.80585e-06	10	18943501	18948821	-	GO:0070062;GO:0005730;GO:0016020;GO:0022625;GO:0044822;GO:0005925;GO:0006412;GO:0003735	K02930	gi|55926194|ref|NP_001007480.1| 60S ribosomal protein L4 [Gallus gallus] &gt;gi|53135834|emb|CAG32462.1| hypothetical protein RCJMB04_25p23 [Gallus gallus]
PB.2391.2	ENSGALG00000040854	ENSGALT00000065529	CPPED1	1.5205	14.5985	9.52321	0.00266245	14	667033	706463	-	GO:0005886;GO:0016787;GO:0005737;GO:0070062	-	gi|229606091|ref|NP_001153454.1| serine/threonine-protein phosphatase CPPED1 [Gallus gallus]
PB.1831.2	ENSGALG00000029793	novel	CNEP1R1	1.197	11.3325	9.44203	4.83296e-06	11	6651534	6657389	-	GO:0005737;GO:0035307;GO:0071595;GO:0016021;GO:0031965;GO:0034504;GO:0010867	-	gi|311893319|ref|NP_001185786.1| nuclear envelope phosphatase-regulatory subunit 1 [Gallus gallus] &gt;gi|149636989|ref|XP_001506798.1| PREDICTED: nuclear envelope phosphatase-regulatory subunit 1 [Ornithorhynchus anatinus] &gt;gi|326927253|ref|XP_003209807.1| PREDICTED: nuclear envelope phosphatase-regulatory subunit 1 [Meleagris gallopavo] &gt;gi|558153444|ref|XP_006121210.1| PREDICTED: nuclear…
PB.9000.7	ENSGALG00000023157	ENSGALT00000089219	REEP5	6.553	60.696	9.28426	0.00157315	Z	46073109	46090480	+	GO:0070062;GO:0016021	K17279	gi|355330274|ref|NP_001239006.1| receptor expression-enhancing protein 5 [Gallus gallus]
PB.6990.12	ENSGALG00000005587	novel	EIF4G2	0.1055	0.8985	8.50973	0.0193599	5	9011464	9024428	+	GO:0003743;GO:0006417;GO:0006413	K03260	gi|112818580|ref|NP_001036814.1| eukaryotic translation initiation factor 4 gamma 2 isoform 2 [Gallus gallus] &gt;gi|57157215|dbj|BAD83637.1| eIF4G-related protein NAT1 [Gallus gallus]
PB.8753.83	ENSGALG00000036229	ENSGALT00000063913	ND4	1.83	15.8415	8.40228	0.00717676	MT	12286	12863	+	GO:0055114;GO:0016491;GO:0005739	-	gi|118136403|gb|ABK62839.1| NADH dehydrogenase subunit 4, partial (mitochondrion) [Gallus gallus]
PB.1135.3	ENSGALG00000016052	ENSGALT00000025863	VPS26C	0.837	6.7585	8.09933	9.92263e-05	1	108404421	108421308	-	GO:0005634;GO:0005768;GO:0006886;GO:0008565	-	gi|50729967|ref|XP_416728.1| PREDICTED: Down syndrome critical region protein 3 isoform X1 [Gallus gallus]
PB.2422.3	ENSGALG00000041285	ENSGALT00000101724	MAP2K3	0.2295	1.688	7.55063	0.0187644	14	4892662	4914365	-	-	K04432	gi|1003958766|ref|XP_015732445.1| PREDICTED: dual specificity mitogen-activated protein kinase kinase 3 isoform X1 [Coturnix japonica]
PB.8942.1	ENSGALG00000013511	novel	ANKRA2	1.073	7.7445	7.06459	0.000320521	Z	24717721	24724748	+	GO:0003712;GO:0005829;GO:0042826;GO:0005634;GO:0030169;GO:0016020;GO:0006357	-	gi|57529526|ref|NP_001006565.1| ankyrin repeat family A protein 2 [Gallus gallus] &gt;gi|971437515|ref|XP_015132772.1| PREDICTED: ankyrin repeat family A protein 2 isoform X1 [Gallus gallus] &gt;gi|971437517|ref|XP_015132773.1| PREDICTED: ankyrin repeat family A protein 2 isoform X1 [Gallus gallus] &gt;gi|53136384|emb|CAG32521.1| hypothetical protein RCJMB04_28c16 [Gallus gallus]
PB.2033.7	ENSGALG00000005902	ENSGALT00000009495	RAB7A	3.221	22.1845	6.86369	0.000452105	12	9534614	9552740	-	GO:2000785;GO:0034045;GO:0005794;GO:0048524;GO:0003924;GO:0045335;GO:0090383;GO:0019003;GO:0045022;GO:0042147;GO:0005829;GO:0006622;GO:0061724;GO:1903543;GO:0090385;GO:0005811;GO:0019076;GO:0005525;GO:0007264;GO:0007174;GO:0031902;GO:0030904;GO:0008333;GO:0022615;GO:0032419;GO:0070062;GO:0045732	K07897	gi|326927938|ref|XP_003210144.1| PREDICTED: ras-related protein Rab-7a [Meleagris gallopavo] &gt;gi|363738555|ref|XP_003642026.1| PREDICTED: ras-related protein Rab-7a [Gallus gallus] &gt;gi|514764437|ref|XP_005023975.1| PREDICTED: ras-related protein Rab-7a [Anas platyrhynchos] &gt;gi|527247926|ref|XP_005142283.1| PREDICTED: ras-related protein Rab-7a [Melopsittacus undulatus] &gt;gi|527247928|r…
PB.4407.1	ENSGALG00000001872	ENSGALT00000002907	SDF4	4.7435	32.544	6.8449	1.85529e-12	21	2535897	2548700	+	GO:0070062;GO:0005509;GO:0005796;GO:0045444;GO:0016020;GO:0005770	K19934	gi|239977113|sp|Q5ZKE5.2|CAB45_CHICK RecName: Full=45 kDa calcium-binding protein; Short=Cab45; AltName: Full=Stromal cell-derived factor 4; Short=SDF-4; Flags: Precursor
PB.9022.3	ENSGALG00000015288	ENSGALT00000024676	RIOK2	0.688	4.494	6.60202	0.00440864	Z	51623562	51635559	+	GO:0004674;GO:0005524;GO:0006468	K07179	gi|191252799|ref|NP_001006581.2| serine/threonine-protein kinase RIO2 [Gallus gallus]
PB.2001.1	ENSGALG00000004937	ENSGALT00000007902	VGLL4	0.711	4.6735	6.56594	0.000489809	12	4897532	4943569	-	GO:0006355	-	gi|770075612|ref|NP_001025764.2| transcription cofactor vestigial-like protein 4 [Gallus gallus] &gt;gi|1003949676|ref|XP_015730272.1| PREDICTED: transcription cofactor vestigial-like protein 4 isoform X2 [Coturnix japonica]
PB.6222.3	ENSGALG00000007476	ENSGALT00000087818	VAMP7	0.7915	4.134	5.17636	0.0229919	4	11177124	11194881	+	GO:0017156;GO:0005789;GO:0030658;GO:0006911;GO:0030027;GO:1903595;GO:0005484;GO:0016021;GO:0043001;GO:0043320;GO:0031201;GO:0035577;GO:0035493;GO:0030054;GO:0006888;GO:0043312;GO:0005886;GO:0050775;GO:0000149;GO:0045177;GO:0043308;GO:0031091;GO:0030670;GO:0009986;GO:0031143;GO:1900483;GO:0005802;GO:0070062;GO:0008333;GO:0045202;GO:0031902;GO:0043005;GO:0048471	K08515	gi|71895505|ref|NP_001026292.1| vesicle-associated membrane protein 7 [Gallus gallus] &gt;gi|326924440|ref|XP_003208435.1| PREDICTED: vesicle-associated membrane protein 7 [Meleagris gallopavo] &gt;gi|926511227|ref|XP_013804574.1| PREDICTED: vesicle-associated membrane protein 7 [Apteryx australis mantelli] &gt;gi|971391410|ref|XP_015133771.1| PREDICTED: vesicle-associated membrane protein 7 isof…
PB.271.6	ENSGALG00000033855	ENSGALT00000060053	GOLT1B	2.7825	14.051	5.03554	0.000150663	1	65337365	65348424	+	GO:0016021;GO:0043123;GO:0005783;GO:0016192;GO:0004871	-	gi|326912435|ref|XP_003202556.1| PREDICTED: vesicle transport protein GOT1B isoform X1 [Meleagris gallopavo] &gt;gi|363728020|ref|XP_416423.3| PREDICTED: vesicle transport protein GOT1B isoform X1 [Gallus gallus] &gt;gi|1003716270|ref|XP_015723839.1| PREDICTED: vesicle transport protein GOT1B [Coturnix japonica]
PB.4500.4	ENSGALG00000004523	novel	MFN2	0.296	1.481	4.97507	0.0196851	21	5502530	5515351	-	GO:0007006;GO:0034497;GO:0048662;GO:0046580;GO:0003924;GO:0006626;GO:0008053;GO:0048593;GO:0031625;GO:0005525;GO:0005741;GO:0015630;GO:0051646;GO:0016021	K06030	gi|971429556|ref|XP_015152691.1| PREDICTED: mitofusin-2 [Gallus gallus] &gt;gi|971429558|ref|XP_015152692.1| PREDICTED: mitofusin-2 [Gallus gallus]
PB.368.4	ENSGALG00000015247	novel	GPR161	0.555	2.6655	4.77681	0.0215539	1	85249554	85261251	+	GO:0004930;GO:0016021;GO:0007186	K08439	gi|118083561|ref|XP_416594.2| PREDICTED: G-protein coupled receptor 161 isoform X1 [Gallus gallus] &gt;gi|513161765|ref|XP_004938289.1| PREDICTED: G-protein coupled receptor 161 isoform X1 [Gallus gallus] &gt;gi|513161768|ref|XP_004938290.1| PREDICTED: G-protein coupled receptor 161 isoform X1 [Gallus gallus] &gt;gi|971374544|ref|XP_015152234.1| PREDICTED: G-protein coupled receptor 161 isoform X…
PB.4068.1	ENSGALG00000019489	ENSGALT00000054661	CHST9	1.5635	6.9415	4.43173	0.00465966	2	104463814	104550397	-	GO:0006790;GO:0001537;GO:0016051;GO:0016021	K09673	gi|118086918|ref|XP_419173.2| PREDICTED: carbohydrate sulfotransferase 9 [Gallus gallus] &gt;gi|513172058|ref|XP_004939870.1| PREDICTED: carbohydrate sulfotransferase 9 [Gallus gallus] &gt;gi|513172060|ref|XP_004939871.1| PREDICTED: carbohydrate sulfotransferase 9 [Gallus gallus] &gt;gi|971383769|ref|XP_015133487.1| PREDICTED: carbohydrate sulfotransferase 9 [Gallus gallus] &gt;gi|971383771|ref|X…
PB.8341.1	ENSGALG00000002469	ENSGALT00000003897	CDC73	2.825	12.58	4.42764	0.00692367	8	3784381	3878779	-	GO:0045638;GO:0071222;GO:0032968;GO:0031648;GO:0050680;GO:0016593;GO:0000122;GO:0031442;GO:0006378;GO:0005737;GO:0048147;GO:0000993;GO:0019827;GO:0033523;GO:0051301;GO:0030177;GO:0000784;GO:0010390;GO:2000134;GO:0001711	K15175	gi|71895241|ref|NP_001026436.1| parafibromin [Gallus gallus] &gt;gi|224057038|ref|XP_002193129.1| PREDICTED: parafibromin [Taeniopygia guttata] &gt;gi|543380737|ref|XP_005533563.1| PREDICTED: parafibromin [Pseudopodoces humilis] &gt;gi|729740181|ref|XP_010566316.1| PREDICTED: parafibromin isoform X2 [Haliaeetus leucocephalus] &gt;gi|768404493|ref|XP_011598310.1| PREDICTED: parafibromin [Aquila ch…
PB.2563.2	ENSGALG00000005983	ENSGALT00000009622	SMARCB1	5.5015	24.3265	4.41912	0.000912147	15	8285283	8293535	+	GO:0000978;GO:1902661;GO:0016514;GO:0006337;GO:0000790;GO:0090240;GO:0030957;GO:0005654;GO:0043044;GO:0000980;GO:0045944;GO:2000617;GO:0008285;GO:0030154;GO:1900113;GO:0031492;GO:0002039;GO:0005730;GO:1900110;GO:0043923;GO:0001741;GO:0006281;GO:0003713;GO:0039692;GO:0007399;GO:0071565;GO:1901838;GO:0051091;GO:0001164;GO:0071564	K11648	gi|514762800|ref|XP_005023580.1| PREDICTED: SWI/SNF-related matrix-associated actin-dependent regulator of chromatin subfamily B member 1 [Anas platyrhynchos] &gt;gi|543281855|ref|XP_005428472.1| PREDICTED: SWI/SNF-related matrix-associated actin-dependent regulator of chromatin subfamily B member 1 isoform X1 [Geospiza fortis] &gt;gi|663288653|ref|XP_008500943.1| PREDICTED: SWI/SNF-related matri…
PB.4642.1	ENSGALG00000032207	ENSGALT00000056521	HMGN4	16.032	70.955	4.39274	1.68487e-05	23	269675	272833	-	-	-	gi|768370063|ref|XP_011582398.1| PREDICTED: putative Dresden prostate carcinoma protein 2 [Aquila chrysaetos canadensis]
PB.5631.3	ENSGALG00000016651	novel	TDH	0.656	2.831	4.28711	0.0106679	3	107177990	107188790	+	GO:0055114;GO:0050662;GO:0006567;GO:0005739;GO:0008743	K15789	gi|50745246|ref|XP_420039.1| PREDICTED: L-threonine 3-dehydrogenase, mitochondrial [Gallus gallus] &gt;gi|971390892|ref|XP_015140662.1| PREDICTED: L-threonine 3-dehydrogenase, mitochondrial [Gallus gallus] &gt;gi|971390894|ref|XP_015140663.1| PREDICTED: L-threonine 3-dehydrogenase, mitochondrial [Gallus gallus]
PB.7025.7	ENSGALG00000007037	novel	PPP6R3	1.188	5.116	4.25688	0.000544441	5	16683926	16735414	+	GO:0005737;GO:0019903;GO:0005886;GO:0043666;GO:0005654	K15501	gi|971397817|ref|XP_015142275.1| PREDICTED: serine/threonine-protein phosphatase 6 regulatory subunit 3 isoform X6 [Gallus gallus]
PB.7963.8	ENSGALG00000011744	ENSGALT00000075325	KALRN	1.409	5.904	4.23222	0.0322026	7	27836006	27838531	+	GO:0004672;GO:0035023;GO:0006468;GO:0070062;GO:0043547;GO:0005089;GO:0005524	K15048	gi|971406254|ref|XP_015145460.1| PREDICTED: kalirin isoform X1 [Gallus gallus]
PB.9023.1	ENSGALG00000015290	novel	LIX1	0.7345	3.09	4.22824	0.0264251	Z	51637884	51667971	+	GO:0005737;GO:0097352	-	gi|1004001819|ref|XP_015704988.1| PREDICTED: protein limb expression 1 homolog isoform X2 [Coturnix japonica]
PB.7025.10	ENSGALG00000007037	novel	PPP6R3	1.3385	5.6885	4.22694	0.00634791	5	16683949	16735570	+	GO:0005654;GO:0005886;GO:0043666;GO:0019903;GO:0005737	K15501	gi|71894719|ref|NP_001026354.1| serine/threonine-protein phosphatase 6 regulatory subunit 3 [Gallus gallus] &gt;gi|82075434|sp|Q5F471.1|PP6R3_CHICK RecName: Full=Serine/threonine-protein phosphatase 6 regulatory subunit 3; AltName: Full=SAPS domain family member 3 &gt;gi|60098465|emb|CAH65063.1| hypothetical protein RCJMB04_2j4 [Gallus gallus]
PB.6275.2	ENSGALG00000009262	ENSGALT00000038895	FGB	1.1335	4.865	4.20218	0.0318724	4	20308974	20315121	+	GO:0051087;GO:0043152;GO:0051592;GO:0050839;GO:0072562;GO:0042730;GO:0070527;GO:2000352;GO:0045921;GO:0070374;GO:0050714;GO:0005198;GO:0046872;GO:0051258;GO:0005577;GO:0031091;GO:0045907;GO:0072378;GO:1902042;GO:0031639;GO:0007160;GO:0090277;GO:0034116;GO:0009897;GO:0005938;GO:0030674;GO:0005102;GO:0070062	K03904	gi|399491|sp|Q02020.1|FIBB_CHICK RecName: Full=Fibrinogen beta chain; Contains: RecName: Full=Fibrinopeptide B; Contains: RecName: Full=Fibrinogen beta chain; Flags: Precursor &gt;gi|211780|gb|AAA48770.1| fibrinogen beta chain, partial [Gallus gallus]
PB.6621.1	ENSGALG00000020260	ENSGALT00000039050	PGRMC1	3.436	14.461	4.17198	2.68724e-05	4	16608760	16613928	-	GO:0031090;GO:0016021;GO:0005789;GO:0020037;GO:0070062;GO:0005496;GO:0005730	K17278	gi|429903872|ref|NP_001258868.1| membrane-associated progesterone receptor component 1 [Gallus gallus] &gt;gi|82082221|sp|Q5ZKN2.3|PGRC1_CHICK RecName: Full=Membrane-associated progesterone receptor component 1 &gt;gi|53130764|emb|CAG31711.1| hypothetical protein RCJMB04_9p4 [Gallus gallus]
PB.2161.2	ENSGALG00000006462	novel	PPP2CA	1.0705	4.4	4.09211	0.0233312	13	16586238	16601774	+	GO:0050811;GO:0008022;GO:0004721;GO:0070062;GO:0005829;GO:0000775;GO:0007498;GO:0046872;GO:0000922;GO:0005634;GO:0005886;GO:0000159;GO:0046982;GO:0071902;GO:0006470;GO:0010719	K04382	gi|57525024|ref|NP_001006152.1| serine/threonine-protein phosphatase 2A catalytic subunit alpha isoform [Gallus gallus] &gt;gi|224068090|ref|XP_002189603.1| PREDICTED: serine/threonine-protein phosphatase 2A catalytic subunit alpha isoform [Taeniopygia guttata] &gt;gi|527258121|ref|XP_005147323.1| PREDICTED: serine/threonine-protein phosphatase 2A catalytic subunit alpha isoform isoform X1 [Melop…
PB.1190.5	ENSGALG00000016552	novel	ZRSR2	2.114	8.0125	3.7481	0.0135216	1	123259261	123275292	-	GO:0089701;GO:0000398;GO:0000166;GO:0046872;GO:0003723	-	gi|971376184|ref|XP_015128875.1| PREDICTED: U2 small nuclear ribonucleoprotein auxiliary factor 35 kDa subunit-related protein 2 isoform X2 [Gallus gallus]
PB.6057.2	ENSGALG00000046867	novel	GET3	12.848	47.9885	3.72023	0.0336795	30	1187792	1191263	-	GO:0006810;GO:0070062;GO:0005730;GO:0005783;GO:0016887;GO:0046872;GO:0005524;GO:0045048	K01551	gi|1004005904|ref|XP_015706121.1| PREDICTED: ATPase ASNA1 [Coturnix japonica]
PB.9385.1	ENSGALG00000001782	ENSGALT00000086176	PLAA	7.8575	28.882	3.66332	1.93316e-06	Z	68709138	68726421	-	GO:0016005;GO:0043085;GO:0006954;GO:0070062	K14018	gi|118104488|ref|XP_424941.2| PREDICTED: phospholipase A-2-activating protein isoform X1 [Gallus gallus]
PB.2410.2	ENSGALG00000047636	novel	PREDICTED: Gallus gallus tweety family member 3 (TTYH3)	3.18	11.62	3.63111	0.000207845	14	3640845	3643278	-	-	-	-
PB.3113.4	ENSGALG00000004326	novel	GOSR1	1.686	6.087	3.55849	0.0283302	19	6419078	6441676	+	GO:0031201;GO:0015031;GO:0000139;GO:0005829;GO:0006906;GO:0042147;GO:0006888;GO:0006891;GO:0005484;GO:0005797;GO:0000149;GO:0016021;GO:0005801;GO:0048209	K08495	gi|971425838|ref|XP_015151257.1| PREDICTED: Golgi SNAP receptor complex member 1 isoform X1 [Gallus gallus]
PB.8803.1	ENSGALG00000035780	ENSGALT00000052745	LOC431003（E3 ubiquitin-protein ligase KCMF1-like）	4.374	15.631	3.54034	0.00523855	W	6346953	6446269	+	GO:0016874;GO:0008270	-	gi|1034707212|gb|JAS03200.1| W-linked potassium channel modulatory factor 1 [Gallus gallus gallus]
PB.6411.2	ENSGALG00000054435	-	PREDICTED: Gallus gallus uncharacterized LOC121110596 (LOC121110596),ncRNA	2.35	8.1025	3.4255	0.020167	4	57991137	57992665	+	-	-	-
PB.3794.3	ENSGALG00000009728	novel	SLC25A13	0.8285	2.782	3.35849	0.0423343	2	24127769	24221675	-	GO:0006754;GO:0051592;GO:0016021;GO:0089711;GO:0005313;GO:0005743;GO:0043490;GO:0089712;GO:0015183;GO:0005509	K15105	gi|733892217|ref|XP_010710847.1| PREDICTED: calcium-binding mitochondrial carrier protein Aralar2 isoform X1 [Meleagris gallopavo]
PB.9311.7	ENSGALG00000013493	ENSGALT00000092551	SPTLC1	1.822	6.2725	3.33526	0.03894	Z	44663771	44696176	-	GO:0004758;GO:0006686;GO:0046512;GO:1904504;GO:0030170;GO:0016021;GO:0046511;GO:0046513;GO:0035339	K00654	gi|513231188|ref|XP_004949309.1| PREDICTED: serine palmitoyltransferase 1 [Gallus gallus]
PB.5490.7	ENSGALG00000014991	ENSGALT00000024179	HDAC2	8.322	27.733	3.31275	7.32208e-05	3	64830965	64851827	+	GO:0051091;GO:0090090;GO:0031072;GO:0090571;GO:0010870;GO:0001103;GO:0060789;GO:0043392;GO:0060044;GO:0019899;GO:0021766;GO:0032760;GO:1902894;GO:2001243;GO:0032732;GO:0051896;GO:0031492;GO:0000979;GO:0045862;GO:0045944;GO:0070301;GO:0005667;GO:0000792;GO:0000980;GO:0032922;GO:0001226;GO:0043044;GO:0035851;GO:0070932;GO:0000978;GO:2000757;GO:0005737;GO:0090311;GO:0042517;GO:0051059;GO:0034739;GO:…	K06067	gi|87162464|ref|NP_032255.2| histone deacetylase 2 [Mus musculus] &gt;gi|148672950|gb|EDL04897.1| histone deacetylase 2 [Mus musculus] &gt;gi|187951079|gb|AAI38518.1| Histone deacetylase 2 [Mus musculus]
PB.8700.6	ENSGALG00000009157	novel	ECT2	1.6825	5.449	3.23914	0.00144444	9	19381064	19408201	-	GO:0051988;GO:0090630;GO:0043123;GO:0030496;GO:0005634;GO:0071277;GO:0042803;GO:0000902;GO:0045666;GO:0005089;GO:0051260;GO:0042307;GO:0004871;GO:0005096;GO:0043065;GO:0070301;GO:0032154;GO:0005923;GO:0032147;GO:0017048;GO:0097149;GO:0071479;GO:0035023;GO:0070830;GO:0005737;GO:0032467	-	gi|971411423|ref|XP_015147193.1| PREDICTED: protein ECT2 isoform X2 [Gallus gallus]
PB.9311.16	ENSGALG00000013493	ENSGALT00000092551	SPTLC1	4.169	13.3845	3.17326	0.0120062	Z	44662698	44696208	-	GO:0004758;GO:1904504;GO:0046512;GO:0006686;GO:0035339;GO:0046513;GO:0046511;GO:0016021;GO:0030170	K00654	gi|513231188|ref|XP_004949309.1| PREDICTED: serine palmitoyltransferase 1 [Gallus gallus]
PB.5334.6	ENSGALG00000010014	ENSGALT00000016264	CRIPT	7.8365	24.545	3.12506	0.0450826	3	26873794	26877575	+	GO:0030165;GO:0005737;GO:0005730;GO:0097110	-	gi|71895409|ref|NP_001026225.1| cysteine-rich PDZ-binding protein [Gallus gallus] &gt;gi|326915288|ref|XP_003203951.1| PREDICTED: cysteine-rich PDZ-binding protein [Meleagris gallopavo] &gt;gi|514705525|ref|XP_005009872.1| PREDICTED: cysteine-rich PDZ-binding protein [Anas platyrhynchos] &gt;gi|902872717|ref|XP_013026555.1| PREDICTED: cysteine-rich PDZ-binding protein isoform X9 [Anser cygnoides …
PB.8567.9	ENSGALG00000008684	novel	EIF4A2	4.028	12.6165	3.12104	0.0425399	9	16355101	16361973	+	GO:0010468;GO:0000166;GO:0004004;GO:0010556;GO:0010501;GO:0003723;GO:0051171;GO:0006413;GO:0080090;GO:0031326	K03257	gi|45383077|ref|NP_989880.1| eukaryotic initiation factor 4A-II [Gallus gallus] &gt;gi|733903322|ref|XP_010715145.1| PREDICTED: eukaryotic initiation factor 4A-II [Meleagris gallopavo] &gt;gi|971410607|ref|XP_015146854.1| PREDICTED: eukaryotic initiation factor 4A-II isoform X1 [Gallus gallus] &gt;gi|1003935436|ref|XP_015727173.1| PREDICTED: eukaryotic initiation factor 4A-II [Coturnix japonica] …
PB.8689.6	ENSGALG00000008864	ENSGALT00000014399	FXR1	5.223	16.286	3.09792	0.0185758	9	17247382	17278061	-	GO:0048471;GO:0003730;GO:0007517;GO:0030424;GO:0035770;GO:0005844;GO:0017148;GO:0043034;GO:0016020;GO:0005634;GO:0002151;GO:0043197	K15516	gi|60302852|ref|NP_001012619.1| fragile X mental retardation syndrome-related protein 1 [Gallus gallus] &gt;gi|60098755|emb|CAH65208.1| hypothetical protein RCJMB04_7n20 [Gallus gallus]
PB.7553.4	ENSGALG00000003947	novel	HNRNPH3	5.566	17.289	3.08588	5.26832e-05	6	11282256	11288761	+	GO:0005654;GO:0044822;GO:0030855;GO:0000166	K12898	gi|971401423|ref|XP_015134169.1| PREDICTED: heterogeneous nuclear ribonucleoprotein H3 isoform X3 [Gallus gallus]
PB.9289.32	ENSGALG00000012591	novel	HNRNPK	4.149	12.7745	3.06682	0.000287947	Z	40087992	40107179	-	GO:0005925;GO:0044822;GO:0072369;GO:0005737;GO:0001077;GO:0000978;GO:0048260;GO:0071013;GO:0005654;GO:0070062;GO:0000790;GO:0048025;GO:1902165;GO:0043066;GO:0045716;GO:0016020;GO:0010988	K12886	gi|513230925|ref|XP_004949259.1| PREDICTED: heterogeneous nuclear ribonucleoprotein K isoform X3 [Gallus gallus] &gt;gi|513230928|ref|XP_003643054.2| PREDICTED: heterogeneous nuclear ribonucleoprotein K isoform X3 [Gallus gallus] &gt;gi|513230931|ref|XP_425032.3| PREDICTED: heterogeneous nuclear ribonucleoprotein K isoform X3 [Gallus gallus] &gt;gi|733925988|ref|XP_010724091.1| PREDICTED: heterog…
PB.9305.1	ENSGALG00000021843	ENSGALT00000035387	AUH	3.936	12.1365	3.06184	0.0382051	Z	44218670	44328996	-	GO:0008152;GO:0004490;GO:0004300;GO:0003730	K05607	gi|357593606|ref|NP_001239535.1| methylglutaconyl-CoA hydratase, mitochondrial isoform 1 [Gallus gallus]
PB.2151.51	ENSGALG00000031120	novel	HNRNPH2	15.501	47.0035	3.00941	0.0461144	13	14281886	14297581	+	GO:0003676;GO:0000166	K12898	gi|53127638|emb|CAG31148.1| hypothetical protein RCJMB04_2m14 [Gallus gallus]
PB.9119.1	ENSGALG00000005316	novel	SRFBP1	8.643	26.143	3.00911	8.26516e-05	Z	81135208	81191175	+	GO:0030490;GO:0030686;GO:0044822;GO:0005634	-	gi|118104622|ref|XP_424408.2| PREDICTED: serum response factor-binding protein 1 [Gallus gallus]
PB.5685.1	ENSGALG00000009073	novel	PSEN2	3.1665	9.532	3.00645	0.0316167	3	12596662	12614790	-	GO:0005789;GO:0006816;GO:0043085;GO:0005637;GO:0005813;GO:0043066;GO:0005887;GO:0016324;GO:0000139;GO:0000776;GO:0030018;GO:0004190;GO:0016485;GO:0035556;GO:0043025;GO:0007219;GO:0050435;GO:0042987;GO:0007220;GO:0048471;GO:0006509;GO:0005938	K04522	gi|971386163|ref|XP_015138918.1| PREDICTED: presenilin-2 isoform X1 [Gallus gallus] &gt;gi|971386165|ref|XP_015138919.1| PREDICTED: presenilin-2 isoform X1 [Gallus gallus]
PB.8700.2	ENSGALG00000009157	novel	ECT2	2.3465	7.077	2.99475	0.0288578	9	19381069	19408170	-	GO:0035023;GO:0071479;GO:0097149;GO:0017048;GO:0032467;GO:0005737;GO:0070830;GO:0005096;GO:0004871;GO:0032154;GO:0005923;GO:0032147;GO:0070301;GO:0043065;GO:0042307;GO:0042803;GO:0071277;GO:0005634;GO:0030496;GO:0043123;GO:0090630;GO:0051988;GO:0051260;GO:0005089;GO:0045666;GO:0000902	-	gi|971411423|ref|XP_015147193.1| PREDICTED: protein ECT2 isoform X2 [Gallus gallus]
PB.9022.4	ENSGALG00000015288	ENSGALT00000024676	RIOK2	13.7765	41.04	2.96857	0.031411	Z	51623562	51635321	+	GO:0006468;GO:0005524;GO:0004674	K07179	gi|191252799|ref|NP_001006581.2| serine/threonine-protein kinase RIO2 [Gallus gallus]
PB.5569.2	ENSGALG00000015917	novel	EEF1A1	3.741	11.0615	2.92496	0.000536297	3	81503064	81509243	+	GO:0005525;GO:0003924;GO:0071364;GO:0005730;GO:0006414;GO:0019901;GO:0044822;GO:0030864;GO:0005615;GO:0032587;GO:0000049;GO:0005829;GO:0043209;GO:0003746;GO:0070062	K03231	gi|1009287609|ref|NP_001308445.1| elongation factor 1-alpha 1 [Gallus gallus] &gt;gi|326916312|ref|XP_003204452.1| PREDICTED: elongation factor 1-alpha 1 [Meleagris gallopavo] &gt;gi|514705306|ref|XP_005009768.1| PREDICTED: elongation factor 1-alpha 1 [Anas platyrhynchos] &gt;gi|527270559|ref|XP_005153223.1| PREDICTED: elongation factor 1-alpha 1 [Melopsittacus undulatus] &gt;gi|529441222|ref|XP_…
PB.1851.6	ENSGALG00000032349	ENSGALT00000063435	CDH5	3.478	10.27	2.92133	0.0173488	11	11518761	11547992	-	GO:0005923;GO:0016021;GO:0001955;GO:0005509;GO:0016337;GO:0005912;GO:2000114;GO:0019903;GO:0008285;GO:1903142;GO:0007156;GO:0008013;GO:0005102;GO:0009897;GO:0007179;GO:0060317;GO:0007043;GO:0044325	K06533	gi|45383674|ref|NP_989558.1| cadherin-5 precursor [Gallus gallus] &gt;gi|23452345|gb|AAN33002.1| vascular endothelial cadherin precursor [Gallus gallus]
PB.1913.1	ENSGALG00000005020_ENSGALG00000005012	ENSGALT00000008027	CECR5L	2.3235	6.917	2.91727	0.028073	12	5462920	5473381	+	GO:0000350;GO:0071014;GO:0071020;GO:0000389;GO:0071013;GO:0000384;GO:0071012;GO:0000974	K12870	gi|50754283|ref|XP_414311.1| PREDICTED: pre-mRNA-splicing factor ISY1 homolog [Gallus gallus]
PB.9220.2	ENSGALG00000013510	ENSGALT00000029725	UTP15	4.1525	12.207	2.90707	0.00254619	Z	24707995	24717607	-	GO:0005737;GO:0030054;GO:0005730;GO:0044822;GO:0006364	K14549	gi|60302854|ref|NP_001012624.1| U3 small nucleolar RNA-associated protein 15 homolog [Gallus gallus] &gt;gi|73920291|sp|Q5F3D7.1|UTP15_CHICK RecName: Full=U3 small nucleolar RNA-associated protein 15 homolog &gt;gi|60099033|emb|CAH65347.1| hypothetical protein RCJMB04_20m16 [Gallus gallus]
PB.9230.4	ENSGALG00000010178	ENSGALT00000066014	PUM3	7.3445	21.0765	2.85105	0.00161362	Z	26629743	26654052	-	GO:0005730;GO:0006417;GO:0005654;GO:0005783;GO:0010835;GO:0003729	K14844	gi|971438720|ref|XP_015135584.1| PREDICTED: pumilio domain-containing protein KIAA0020 homolog isoform X1 [Gallus gallus] &gt;gi|971438722|ref|XP_015135585.1| PREDICTED: pumilio domain-containing protein KIAA0020 homolog isoform X1 [Gallus gallus] &gt;gi|971438724|ref|XP_015135586.1| PREDICTED: pumilio domain-containing protein KIAA0020 homolog isoform X1 [Gallus gallus] &gt;gi|971438726|ref|XP_0…
PB.492.1	ENSGALG00000016259	ENSGALT00000026220	DYNLT3	1.5025	4.303	2.83783	0.0477125	1	114440916	114447955	+	GO:0000776;GO:0005868	K10420	gi|479277993|ref|NP_001264663.1| dynein light chain Tctex-type 3 [Gallus gallus] &gt;gi|524978476|ref|XP_005037324.1| PREDICTED: dynein light chain Tctex-type 3 isoform X1 [Ficedula albicollis] &gt;gi|902915800|ref|XP_013046400.1| PREDICTED: dynein light chain Tctex-type 3 isoform X1 [Anser cygnoides domesticus] &gt;gi|960988338|ref|XP_014809557.1| PREDICTED: dynein light chain Tctex-type 3 [Cali…
PB.6602.4	ENSGALG00000007861	ENSGALT00000012759	MAGT1	2.664	7.433	2.80011	0.035917	4	12888257	12901179	-	GO:0005789;GO:0006810;GO:0016021;GO:0005886	K19478	gi|57530159|ref|NP_001006435.1| magnesium transporter protein 1 precursor [Gallus gallus] &gt;gi|82081399|sp|Q5ZJ06.1|MAGT1_CHICK RecName: Full=Magnesium transporter protein 1; Short=MagT1; Flags: Precursor &gt;gi|53133928|emb|CAG32287.1| hypothetical protein RCJMB04_22a7 [Gallus gallus]
PB.8901.3	ENSGALG00000014737	novel	KIF2A	3.675	10.2385	2.77556	0.0199507	Z	19464669	19477373	+	GO:0090307;GO:0007399;GO:0005876;GO:0030154;GO:0007018;GO:0008017;GO:0005730;GO:0016020;GO:0005524;GO:0005813;GO:0003777;GO:0016887;GO:0005871;GO:0000922;GO:0005737;GO:0097228;GO:0051301	K10393	gi|53130612|emb|CAG31635.1| hypothetical protein RCJMB04_9a7 [Gallus gallus]
PB.6474.6	ENSGALG00000026470	ENSGALT00000045755	BOD1L1	4.5775	12.4035	2.70091	0.00575535	4	77387569	77389445	+	-	-	gi|363733583|ref|XP_420784.3| PREDICTED: biorientation of chromosomes in cell division protein 1-like 1 isoform X1 [Gallus gallus]
PB.3453.2	ENSGALG00000042454	novel	DCDC2	1.6415	4.389	2.69867	0.045541	2	57870950	57929991	+	GO:1902017;GO:0045880;GO:0007605;GO:0005930;GO:0005737;GO:0035556;GO:0005634;GO:0030111	-	gi|513170322|ref|XP_003640800.2| PREDICTED: doublecortin domain-containing protein 2 isoform X3 [Gallus gallus]
PB.9289.12	ENSGALG00000012591	novel	HNRNPK	14.402	38.7365	2.67014	8.45127e-06	Z	40088106	40106836	-	GO:0071013;GO:0048260;GO:0005654;GO:0070062;GO:0048025;GO:0000790;GO:0044822;GO:0005925;GO:0005737;GO:0001077;GO:0072369;GO:0000978;GO:0010988;GO:1902165;GO:0043066;GO:0016020;GO:0045716	K12886	gi|513230934|ref|XP_004949260.1| PREDICTED: heterogeneous nuclear ribonucleoprotein K isoform X4 [Gallus gallus] &gt;gi|733925990|ref|XP_010724092.1| PREDICTED: heterogeneous nuclear ribonucleoprotein K isoform X2 [Meleagris gallopavo] &gt;gi|1004000734|ref|XP_015704700.1| PREDICTED: heterogeneous nuclear ribonucleoprotein K isoform X4 [Coturnix japonica]
PB.2503.1	ENSGALG00000001616	novel	CDC45	4.02	10.7305	2.64647	0.00243699	15	967738	980148	+	GO:0006270;GO:0031298;GO:0005813;GO:0016021;GO:0003697;GO:0032508;GO:0031261;GO:0031938;GO:0006267;GO:1900087;GO:0051301;GO:0003682;GO:1902977;GO:0000727;GO:0005656;GO:0003688;GO:0043138	K06628	gi|1003961163|ref|XP_015733012.1| PREDICTED: cell division control protein 45 homolog [Coturnix japonica]
PB.9276.2	ENSGALG00000033558	-	riboflavin kinase (RFK)	2.3725	6.248	2.62793	0.0270955	Z	37342018	37347455	-	-	-	-
PB.9000.4	ENSGALG00000023157	ENSGALT00000037896	REEP5	3.8915	10.143	2.5957	0.020767	Z	46073101	46095086	+	GO:0016021;GO:0070062	K17279	gi|971439611|ref|XP_015135923.1| PREDICTED: receptor expression-enhancing protein 5 isoform X1 [Gallus gallus]
PB.4708.5	ENSGALG00000006512	novel	HSPA8	18.0805	47.0935	2.58817	0.0185419	24	3102872	3107877	+	GO:0001664;GO:0030529;GO:0051085;GO:0031072;GO:1902904;GO:0005634;GO:0051726;GO:0046034;GO:0072562;GO:0005770;GO:0051082;GO:0023026;GO:0072318;GO:0048026;GO:0061738;GO:0005829;GO:0042026;GO:0042623;GO:0000974;GO:0044822;GO:0055131;GO:0000151;GO:0031647;GO:0016020;GO:0005524;GO:0070062;GO:0045892;GO:0043209;GO:1902093;GO:0001786;GO:0031625;GO:0005925	K03283	gi|483503929|gb|EOA96319.1| Heat shock cognate 71 kDa protein, partial [Anas platyrhynchos] &gt;gi|675313594|gb|KFM08856.1| Heat shock cognate 71 kDa protein, partial [Aptenodytes forsteri] &gt;gi|676247044|gb|KFO10916.1| Heat shock cognate 71 kDa protein, partial [Balearica regulorum gibbericeps] &gt;gi|676418647|gb|KFO61627.1| Heat shock cognate 71 kDa protein, partial [Corvus brachyrhynchos] &…
PB.8969.1	ENSGALG00000026001	ENSGALT00000045584	C9orf85	9.765	25.0915	2.57193	0.0143248	Z	35630709	35647272	+	-	-	gi|363744537|ref|XP_001233821.2| PREDICTED: uncharacterized protein C9orf85 homolog [Gallus gallus]
PB.2161.9	ENSGALG00000006462	ENSGALT00000010437	PPP2CA	2.3905	6.131	2.53518	0.0458958	13	16586249	16602204	+	GO:0010033;GO:0006672;GO:0046872;GO:0000922;GO:0007498;GO:0006275;GO:0005829;GO:0042518;GO:0006511;GO:0004721;GO:0050811;GO:0005739;GO:0071902;GO:0006470;GO:0019932;GO:0030308;GO:0000188;GO:0006355;GO:0005634;GO:0007084;GO:0000775;GO:0006915;GO:0008380;GO:0030111;GO:0070062;GO:0008022;GO:0010719;GO:0046982;GO:0051321;GO:0000159;GO:0030155;GO:0000184;GO:0005886	K04382	gi|57525024|ref|NP_001006152.1| serine/threonine-protein phosphatase 2A catalytic subunit alpha isoform [Gallus gallus] &gt;gi|224068090|ref|XP_002189603.1| PREDICTED: serine/threonine-protein phosphatase 2A catalytic subunit alpha isoform [Taeniopygia guttata] &gt;gi|527258121|ref|XP_005147323.1| PREDICTED: serine/threonine-protein phosphatase 2A catalytic subunit alpha isoform isoform X1 [Melop…
PB.7051.3	ENSGALG00000008108	ENSGALT00000038503	PSMC3	10.328	26.4025	2.53318	0.00527604	5	23108552	23119334	+	GO:0000932;GO:0008233;GO:0036402;GO:0031595;GO:0030433;GO:0005524;GO:0016020;GO:0017025;GO:0031597;GO:0008540;GO:1901800;GO:0045899	K03065	gi|768377728|ref|XP_011586429.1| PREDICTED: 26S protease regulatory subunit 6A isoform X1 [Aquila chrysaetos canadensis]
PB.9137.4	ENSGALG00000040397	ENSGALT00000079326	HAUS1	10.1755	25.6575	2.5304	0.026402	Z	2139298	2148101	-	GO:0051297;GO:0051225;GO:0070652;GO:0005737;GO:0005813	K16584	gi|71894829|ref|NP_001025796.1| HAUS augmin-like complex subunit 1 [Gallus gallus] &gt;gi|53133590|emb|CAG32124.1| hypothetical protein RCJMB04_18e19 [Gallus gallus]
PB.4708.4	ENSGALG00000006512	novel	HSPA8	11.7075	29.5795	2.50609	4.89821e-05	24	3102872	3107839	+	GO:0001786;GO:0031625;GO:1902093;GO:0005925;GO:0045892;GO:0043209;GO:0070062;GO:0005524;GO:0016020;GO:0000151;GO:0031647;GO:0055131;GO:0042623;GO:0044822;GO:0000974;GO:0005829;GO:0048026;GO:0072318;GO:0061738;GO:0042026;GO:0046034;GO:0005770;GO:0072562;GO:0051082;GO:0023026;GO:0001664;GO:0051726;GO:0030529;GO:0031072;GO:1902904;GO:0051085;GO:0005634	K03283	gi|1019367132|ref|NP_001310129.1| heat shock protein family A (Hsp70) member 8 [Coturnix japonica] &gt;gi|326933304|ref|XP_003212746.1| PREDICTED: heat shock cognate 71 kDa protein [Meleagris gallopavo] &gt;gi|514775850|ref|XP_005026686.1| PREDICTED: heat shock cognate 71 kDa protein [Anas platyrhynchos] &gt;gi|527249000|ref|XP_005142816.1| PREDICTED: heat shock cognate 71 kDa protein isoform X1 …
PB.9209.2	ENSGALG00000014810	ENSGALT00000023911	TENT2	7.738	19.433	2.50018	0.000153672	Z	22175990	22214448	-	GO:0043631;GO:0004652;GO:0071044;GO:0002244;GO:0005634	K14079	gi|513229552|ref|XP_003643001.2| PREDICTED: poly(A) RNA polymerase GLD2 isoform X1 [Gallus gallus] &gt;gi|971438501|ref|XP_015133114.1| PREDICTED: poly(A) RNA polymerase GLD2 isoform X1 [Gallus gallus] &gt;gi|971438504|ref|XP_015133115.1| PREDICTED: poly(A) RNA polymerase GLD2 isoform X1 [Gallus gallus]
PB.8949.2	ENSGALG00000010160	DMRT1-201	DMRT1	4.7335	11.8935	2.4977	0.00140851	Z	26000376	26003416	+	-	-	-
PB.6027.1	ENSGALG00000041139	ENSGALT00000065814	PINX1	2.5495	6.409	2.4954	0.00850467	3	106824390	106887186	-	GO:0031397;GO:0005730;GO:0005819;GO:0051974;GO:1904751;GO:0010521;GO:0007080;GO:0031647;GO:0005739;GO:1904744;GO:0032211;GO:0000776;GO:0000784;GO:0070198;GO:0070034	K11135	gi|363732566|ref|XP_420036.3| PREDICTED: PIN2/TERF1-interacting telomerase inhibitor 1 [Gallus gallus]
PB.9421.1	ENSGALG00000028675	ENSGALT00000008724	ZCCHC7	2.77	6.972	2.48044	0.0160264	Z	81885609	81989922	-	GO:0003676;GO:0008270	K12597	gi|513233318|ref|XP_004949769.1| PREDICTED: zinc finger CCHC domain-containing protein 7 isoform X1 [Gallus gallus] &gt;gi|513233321|ref|XP_424418.4| PREDICTED: zinc finger CCHC domain-containing protein 7 isoform X1 [Gallus gallus] &gt;gi|513233323|ref|XP_004949770.1| PREDICTED: zinc finger CCHC domain-containing protein 7 isoform X1 [Gallus gallus] &gt;gi|971440616|ref|XP_015136285.1| PREDICTED…
PB.9289.23	ENSGALG00000012591	novel	HNRNPK	2.464	6.0665	2.46756	0.0465005	Z	40088350	40106819	-	GO:0001077;GO:0072369;GO:0005737;GO:0000978;GO:0044822;GO:0005925;GO:0070062;GO:0000790;GO:0048025;GO:0048260;GO:0071013;GO:0005654;GO:0043066;GO:0045716;GO:0016020;GO:1902165;GO:0010988	K12886	gi|971439413|ref|XP_015135858.1| PREDICTED: heterogeneous nuclear ribonucleoprotein K isoform X1 [Gallus gallus] &gt;gi|971439415|ref|XP_015135859.1| PREDICTED: heterogeneous nuclear ribonucleoprotein K isoform X1 [Gallus gallus] &gt;gi|971439417|ref|XP_015135860.1| PREDICTED: heterogeneous nuclear ribonucleoprotein K isoform X1 [Gallus gallus] &gt;gi|971439419|ref|XP_015135861.1| PREDICTED: hete…
PB.8395.5	ENSGALG00000005329	ENSGALT00000008549	MFSD14A	3.6955	9.095	2.44799	0.00955135	8	12349407	12364544	-	GO:0005215;GO:0055085;GO:0016021	-	gi|527244727|ref|XP_005140707.1| PREDICTED: hippocampus abundant transcript 1 protein [Melopsittacus undulatus]
PB.3857.1	ENSGALG00000041731	novel	CAPN7	1.5515	3.7605	2.40771	0.0114541	2	41435471	41464662	-	GO:0004198;GO:0097264;GO:0005737;GO:0005654;GO:0010634;GO:0070062;GO:0090541	K08576	gi|513169252|ref|XP_418783.3| PREDICTED: calpain-7 isoform X1 [Gallus gallus]
PB.8357.5	ENSGALG00000035841	ENSGALT00000097463	PRRC2C	4.0325	9.7875	2.40186	0.0147857	8	5147175	5152691	-	-	-	gi|971407342|ref|XP_015145913.1| PREDICTED: protein PRRC2C isoform X1 [Gallus gallus]
PB.8450.3	ENSGALG00000010543	ENSGALT00000017160	EPS15	1.7115	4.133	2.40144	0.0424713	8	24411557	24454016	-	GO:0030122;GO:0006895;GO:0016235;GO:0042802;GO:0031593;GO:0043231;GO:0060170;GO:0048268;GO:0005829;GO:0019065;GO:0005509	K12472	gi|71896791|ref|NP_001026454.1| epidermal growth factor receptor substrate 15 [Gallus gallus] &gt;gi|53126422|emb|CAG30955.1| hypothetical protein RCJMB04_1d5 [Gallus gallus]
PB.6990.38	ENSGALG00000005587	novel	EIF4G2	16.7705	40.036	2.37311	7.12621e-08	5	9011464	9022660	+	GO:0006413;GO:0006417;GO:0003743	K03260	gi|112818580|ref|NP_001036814.1| eukaryotic translation initiation factor 4 gamma 2 isoform 2 [Gallus gallus] &gt;gi|57157215|dbj|BAD83637.1| eIF4G-related protein NAT1 [Gallus gallus]
PB.2775.1	ENSGALG00000004881	ENSGALT00000098779	GOLGA2	3.477	8.3175	2.3717	0.00510551	17	5366956	5385380	+	-	K20358	gi|971423060|ref|XP_015135029.1| PREDICTED: golgin subfamily A member 2 isoform X5 [Gallus gallus]
PB.1419.3	ENSGALG00000036288	-	ornithine decarboxylase antizyme 2 (OAZ2)	9.746	23.2315	2.3695	0.0101748	10	1594179	1603715	+	-	-	-
PB.9123.1	-	-	PREDICTED: DDB1 and CUL4 associated factor 10 (DCAF10)	6.6655	15.647	2.32386	0.000618714	Z	81819850	81823032	+	-	-	-
PB.8862.2	ENSGALG00000026547	ENSGALT00000045400	TPGS2	4.871	11.3335	2.31253	0.0110451	Z	7102919	7126929	+	-	K16605	gi|50806736|ref|XP_424497.1| PREDICTED: tubulin polyglutamylase complex subunit 2 isoform X2 [Gallus gallus]
PB.1304.2	ENSGALG00000016993	ENSGALT00000027453	SUCLA2	3.9025	9.097	2.30168	0.0481732	1	169965494	169985640	-	GO:0005524;GO:0005739;GO:0008152;GO:0046872;GO:0043209;GO:0070062;GO:0016874	K01900	gi|495529346|ref|NP_001006271.2| succinyl-CoA ligase [ADP-forming] subunit beta, mitochondrial [Gallus gallus] &gt;gi|60099069|emb|CAH65365.1| hypothetical protein RCJMB04_22i13 [Gallus gallus]
PB.1735.6	ENSGALG00000004956	ENSGALT00000088941	GPI	13.7455	31.7225	2.29555	0.000468728	11	10969647	10985638	+	GO:0031625;GO:0006096;GO:0006094;GO:0005829;GO:0043209;GO:0060170;GO:0070062;GO:0005654;GO:0042593;GO:0001707;GO:0034101;GO:0004347	K01810	gi|57524920|ref|NP_001006128.1| glucose-6-phosphate isomerase [Gallus gallus] &gt;gi|53126358|emb|CAG30950.1| hypothetical protein RCJMB04_1c14 [Gallus gallus]
PB.961.5	ENSGALG00000027056	novel	ETFBKMT	9.115	20.807	2.28446	0.0132525	1	59404626	59410985	-	GO:0005759;GO:0016279;GO:0018023;GO:1904733;GO:1904736	-	gi|50728974|ref|XP_416369.1| PREDICTED: protein N-lysine methyltransferase METTL20 [Gallus gallus] &gt;gi|513159991|ref|XP_004937950.1| PREDICTED: protein N-lysine methyltransferase METTL20 [Gallus gallus] &gt;gi|971372210|ref|XP_015142612.1| PREDICTED: protein N-lysine methyltransferase METTL20 [Gallus gallus] &gt;gi|971372212|ref|XP_015142623.1| PREDICTED: protein N-lysine methyltransferase MET…
PB.6598.4	ENSGALG00000007750	ENSGALT00000012569	RLIM	12.72	28.939	2.26261	0.00241921	4	12342761	12356441	-	GO:0000122;GO:0061630;GO:0005654;GO:1900095;GO:0060816;GO:0016567;GO:0043161;GO:0016874;GO:0008270;GO:0043433;GO:0005737	K16271	gi|45382265|ref|NP_990159.1| E3 ubiquitin-protein ligase RLIM [Gallus gallus] &gt;gi|4959046|gb|AAD34210.1|AF069993_1 LIM domain interacting RING finger protein [Gallus gallus]
PB.9324.3	ENSGALG00000000220	ENSGALT00000056056	APC	3.9605	8.9575	2.2604	0.0401446	Z	46115552	46117585	-	GO:0016342;GO:0000281;GO:0030335;GO:0005913;GO:0008013;GO:0045736;GO:0000776;GO:0007050;GO:0019887;GO:0032587;GO:0007094;GO:0005813;GO:0051010;GO:0006974;GO:0051988;GO:0030027;GO:0019901;GO:0090090;GO:0005634;GO:0001708;GO:0045295;GO:0030877;GO:0031274;GO:0045595;GO:0007026;GO:0007389;GO:0005881;GO:0045732;GO:0016328;GO:0043065;GO:0005923;GO:0008285;GO:0006461	K02085	gi|513231336|ref|XP_004949340.1| PREDICTED: adenomatous polyposis coli protein isoform X4 [Gallus gallus]
PB.9322.1	ENSGALG00000000218	ENSGALT00000000294	SRP19	2.466	5.5935	2.25484	0.0353768	Z	46090823	46101520	-	GO:0008312;GO:0048500;GO:0006614	K03105	gi|363744626|ref|XP_001233375.2| PREDICTED: signal recognition particle 19 kDa protein [Gallus gallus]
PB.5227.4	ENSGALG00000026999	ENSGALT00000044185	SNRPB2	59.507	133.455	2.23057	0.0011875	3	5652622	5658847	+	GO:0002230;GO:0005686;GO:0035614;GO:0000166;GO:0000398;GO:0098792;GO:0005654;GO:0019013;GO:0071013;GO:0005730	K11094	gi|50738734|ref|XP_419331.1| PREDICTED: U2 small nuclear ribonucleoprotein B&apos;&apos; [Gallus gallus] &gt;gi|326914835|ref|XP_003203728.1| PREDICTED: U2 small nuclear ribonucleoprotein B&apos;&apos; [Meleagris gallopavo]
PB.6755.2	ENSGALG00000011476	ENSGALT00000018712	SEPTIN11	5.8495	13.1125	2.21931	0.0288765	4	49666177	49708183	-	GO:0070062;GO:0051291;GO:0005525;GO:0001725	K16939	gi|513183226|ref|XP_420591.3| PREDICTED: septin-11 isoform X2 [Gallus gallus]
PB.1120.3	ENSGALG00000015821	ENSGALT00000025507	CCT8	21.0575	46.878	2.21314	0.000426112	1	105352381	105363117	-	GO:0070062;GO:0005654;GO:0046931;GO:0007339;GO:0044297;GO:0005874;GO:0005832;GO:0002199;GO:0006457;GO:0005524;GO:0005813;GO:0045111;GO:0051082;GO:1901998	K09500	gi|874507349|ref|NP_001004389.2| T-complex protein 1 subunit theta [Gallus gallus]
PB.9174.2	ENSGALG00000014826	novel	TTC33	3.3005	7.41	2.211	0.0442926	Z	12854682	12891690	-	-	-	gi|50761590|ref|XP_424771.1| PREDICTED: tetratricopeptide repeat protein 33 [Gallus gallus] &gt;gi|118103716|ref|XP_001232651.1| PREDICTED: tetratricopeptide repeat protein 33 [Gallus gallus] &gt;gi|513229000|ref|XP_004937270.1| PREDICTED: tetratricopeptide repeat protein 33 [Gallus gallus]
PB.9174.3	ENSGALG00000014826	novel	TTC33	3.3005	7.41	2.211	0.0442926	Z	12854682	12891690	-	-	-	gi|50761590|ref|XP_424771.1| PREDICTED: tetratricopeptide repeat protein 33 [Gallus gallus] &gt;gi|118103716|ref|XP_001232651.1| PREDICTED: tetratricopeptide repeat protein 33 [Gallus gallus] &gt;gi|513229000|ref|XP_004937270.1| PREDICTED: tetratricopeptide repeat protein 33 [Gallus gallus]
PB.9217.2	ENSGALG00000028149	ENSGALT00000046073	MED18	7.463	16.469	2.19692	0.0250006	Z	23985488	23987110	-	GO:0001104;GO:0006357;GO:0016592;GO:0006369;GO:0070847	K15135	gi|363744250|ref|XP_003643008.1| PREDICTED: mediator of RNA polymerase II transcription subunit 18 [Gallus gallus]
PB.8856.1	ENSGALG00000036001	-	SMAD family member 2-Z	37.2025	81.4475	2.19365	0.00895038	Z	1556933	1557447	+	-	-	-
PB.7829.3	ENSGALG00000009502	novel	ATE1	8.211	18.0675	2.18906	0.00709259	6	31972152	32042183	-	GO:0016598;GO:0005634;GO:0004057;GO:0005737	K00685	gi|971402810|ref|XP_015144167.1| PREDICTED: arginyl-tRNA--protein transferase 1 isoform X2 [Gallus gallus]
PB.4558.1	ENSGALG00000001838	ENSGALT00000070374	XPO7	2.5765	5.689	2.18175	0.032415	22	1659781	1691682	-	GO:0005643;GO:0008536;GO:0005049;GO:0005737;GO:0006611	K18460	gi|971429937|ref|XP_015152859.1| PREDICTED: exportin-7 isoform X2 [Gallus gallus]
PB.3419.9	ENSGALG00000037203	ENSGALT00000062180	CTNNB1	22.5855	49.249	2.17081	0.0468756	2	43403620	43407735	+	GO:0000578;GO:0001702;GO:0003700;GO:0035115;GO:0005923;GO:0048599;GO:0004871;GO:0008285;GO:0019903;GO:0007403;GO:1904793;GO:0070491;GO:0032355;GO:0050808;GO:0035112;GO:0048471;GO:0007160;GO:0060492;GO:0044334;GO:0008022;GO:0005813;GO:0048715;GO:0019901;GO:0048643;GO:0072079;GO:0045296;GO:0022009;GO:0001102;GO:0061198;GO:0005719;GO:0031528;GO:0072182;GO:0016328;GO:0045603;GO:0030331;GO:0045177;GO:…	K02105	gi|558515887|ref|NP_001273861.1| catenin beta-1 [Pelodiscus sinensis] &gt;gi|878283591|ref|NP_001297337.1| catenin (cadherin-associated protein), beta 1, 88kDa [Anas platyrhynchos] &gt;gi|224045536|ref|XP_002199072.1| PREDICTED: catenin beta-1 [Taeniopygia guttata] &gt;gi|524986552|ref|XP_005041221.1| PREDICTED: catenin beta-1 isoform X1 [Ficedula albicollis] &gt;gi|524986554|ref|XP_005041222.1| …
PB.9379.2	ENSGALG00000015691	ENSGALT00000037609	SMC2	11.0255	24.0385	2.16369	0.00154474	Z	66669052	66692526	-	GO:0051301;GO:0005737;GO:0007076;GO:0070062;GO:0005524;GO:0046982;GO:0000228;GO:0000796;GO:0005730;GO:0051383;GO:0045132;GO:0010032	K06674	gi|971440079|ref|XP_015136079.1| PREDICTED: structural maintenance of chromosomes protein 2 isoform X1 [Gallus gallus]
PB.4494.1	ENSGALG00000039967		ATP-dependent RNA helicase DDX19B; Uncharacterized protein	20.0685	43.4415	2.14646	0.0201706	21	4856829	4857528	-	-	-	-
PB.9093.1	ENSGALG00000001947	ENSGALT00000104338	ELP1	12.4275	26.8405	2.14468	4.91897e-05	Z	70761262	70786866	+	GO:0045859;GO:0006357;GO:0008023;GO:0033588;GO:0005730;GO:0002098;GO:0005737;GO:0030335;GO:0008607;GO:0000123;GO:0000993	K11373	gi|363744760|ref|XP_001231708.2| PREDICTED: elongator complex protein 1 [Gallus gallus]
PB.8393.1	ENSGALG00000020879	ENSGALT00000033492	SLC30A7	8.035	17.3135	2.13972	0.0436991	8	12137604	12164161	-	GO:0048471;GO:0005794;GO:0016021;GO:0005385;GO:0070062;GO:0071577;GO:0061088;GO:0010043	K14692	gi|56961662|ref|NP_001008788.1| zinc transporter 7 [Gallus gallus] &gt;gi|82126353|sp|Q5MNV6.1|ZNT7_CHICK RecName: Full=Zinc transporter 7; Short=ZnT-7; AltName: Full=Solute carrier family 30 member 7 &gt;gi|56555153|gb|AAV98202.1| zinc transporter 7 [Gallus gallus]
PB.5880.2	ENSGALG00000027454	-	PREDICTED: Gallus gallus centromere protein W (CENPW)	14.1525	30.429	2.13952	0.00913374	3	59672745	59679603	-	-	-	-
PB.9336.1	ENSGALG00000015331	novel	GNE	1.1085	2.39	2.13747	0.0329151	Z	52144197	52172256	-	GO:0004553;GO:0006047	K12409	gi|347800738|ref|NP_001026603.2| bifunctional UDP-N-acetylglucosamine 2-epimerase/N-acetylmannosamine kinase [Gallus gallus]
PB.9273.1	ENSGALG00000015144	ENSGALT00000091223	ZFAND5	33.359	71	2.11366	1.56012e-06	Z	35747523	35760698	-	GO:0048008;GO:0001944;GO:0010761;GO:0008270;GO:0048745;GO:0003016;GO:0060324;GO:0003677;GO:0048705	-	gi|971439185|ref|XP_015135776.1| PREDICTED: AN1-type zinc finger protein 5 isoform X2 [Gallus gallus]
PB.4135.3	ENSGALG00000044554	ENSGALT00000083830	RIDA	15.611	33.051	2.10886	0.0407414	2	127389778	127396452	-	-	-	gi|971384682|ref|XP_001234689.4| PREDICTED: ribonuclease UK114 [Gallus gallus]
PB.9067.4	ENSGALG00000015641	novel	CCNH	5.0435	10.625	2.09179	0.0142305	Z	61202790	61211575	+	-	K06634	gi|118104376|ref|XP_424908.2| PREDICTED: cyclin-H [Gallus gallus]
PB.8997.1	ENSGALG00000050497	ENSGALT00000095327	No matching gene	6.0715	12.711	2.08229	0.0379786	Z	44705398	44707219	+	-	-	gi|960972836|ref|XP_014801388.1| PREDICTED: syncytin-1-like [Calidris pugnax]
PB.1307.2	ENSGALG00000017008	ENSGALT00000064838	RCBTB1	6.218	13.019	2.07742	0.0126269	1	170565639	170586333	-	GO:0005737	K11494	gi|513165423|ref|XP_004938772.1| PREDICTED: RCC1 and BTB domain-containing protein 1 isoform X1 [Gallus gallus] &gt;gi|971377551|ref|XP_015131822.1| PREDICTED: RCC1 and BTB domain-containing protein 1 isoform X1 [Gallus gallus] &gt;gi|971377553|ref|XP_015131827.1| PREDICTED: RCC1 and BTB domain-containing protein 1 isoform X1 [Gallus gallus] &gt;gi|971377556|ref|XP_015131839.1| PREDICTED: RCC1 an…
PB.9397.5	ENSGALG00000002125	ENSGALT00000003322	TMOD1	15.6155	32.5395	2.06716	0.00027864	Z	70994948	71012076	-	GO:0005865;GO:0016020;GO:0030863;GO:0051694;GO:0006936;GO:0030239;GO:0051015;GO:0008180;GO:0005523;GO:0070307;GO:0008344	K10370	gi|971440073|ref|XP_015136075.1| PREDICTED: tropomodulin-1 isoform X1 [Gallus gallus] &gt;gi|971440075|ref|XP_015136077.1| PREDICTED: tropomodulin-1 isoform X1 [Gallus gallus]
PB.5916.1	ENSGALG00000015316	ENSGALT00000024723	C3H6ORF203	15.782	32.6195	2.05816	0.0187288	3	67999792	68003947	-	GO:0005739	-	gi|487440647|ref|NP_001264939.1| uncharacterized protein C6orf203 homolog [Gallus gallus]
PB.9313.1	ENSGALG00000037299	ENSGALT00000062102	LYRM7	18.9675	39.1085	2.05608	0.0197923	Z	44895087	44909106	-	-	K18170	gi|118104210|ref|XP_001231596.1| PREDICTED: complex III assembly factor LYRM7 isoform X4 [Gallus gallus] &gt;gi|733926189|ref|XP_010724174.1| PREDICTED: complex III assembly factor LYRM7 isoform X3 [Meleagris gallopavo]
PB.8865.1	ENSGALG00000027295	ENSGALT00000107204	NUDT2	15.5085	31.991	2.05429	0.00804856	Z	7613645	7619539	+	GO:0005739;GO:0008796	K01518	gi|50762201|ref|XP_424973.1| PREDICTED: bis(5&apos;-nucleosyl)-tetraphosphatase [asymmetrical] [Gallus gallus] &gt;gi|971437938|ref|XP_015132932.1| PREDICTED: bis(5&apos;-nucleosyl)-tetraphosphatase [asymmetrical] [Gallus gallus]
PB.1902.1	ENSGALG00000004813	ENSGALT00000097412	IARS1	8.063	16.6865	2.0519	0.000386552	12	3912121	4002625	+	-	K01870	gi|513204803|ref|XP_414300.3| PREDICTED: isoleucine--tRNA ligase, cytoplasmic isoform X1 [Gallus gallus]
PB.9140.2	ENSGALG00000035773	ENSGALT00000100203	PIK3C3	7.5135	15.493	2.0505	0.00210734	Z	3992168	4061581	-	GO:0048015;GO:0030496;GO:0045335;GO:0016303;GO:0046854;GO:0016236;GO:0005524;GO:0005770;GO:0035032;GO:0036092;GO:0042149;GO:0005829;GO:0032465;GO:0004672;GO:0006468;GO:0045022	K00914	gi|1003997313|ref|XP_015703726.1| PREDICTED: phosphatidylinositol 3-kinase catalytic subunit type 3 isoform X2 [Coturnix japonica]
PB.9165.1	ENSGALG00000003365	novel	RAD1	11.9575	24.601	2.04904	0.0375702	Z	10557914	10563394	-	GO:0003684;GO:0051598;GO:0021762;GO:0005654;GO:0000077;GO:0071479;GO:0030896;GO:0090305;GO:0006281;GO:0008408	K02830	gi|118103701|ref|XP_425004.2| PREDICTED: cell cycle checkpoint protein RAD1 [Gallus gallus] &gt;gi|513228837|ref|XP_004937237.1| PREDICTED: cell cycle checkpoint protein RAD1 [Gallus gallus]
PB.9311.1	ENSGALG00000013493	ENSGALT00000092551	SPTLC1	2.9075	6.005	2.04738	0.0357797	Z	44661626	44696180	-	GO:0004758;GO:0046512;GO:0006686;GO:1904504;GO:0030170;GO:0016021;GO:0046511;GO:0046513;GO:0035339	K00654	gi|513231188|ref|XP_004949309.1| PREDICTED: serine palmitoyltransferase 1 [Gallus gallus]
PB.5936.6	ENSGALG00000015874	novel	TTK	4.5675	9.4035	2.04733	0.0221877	3	79204714	79236400	-	GO:0004674;GO:0051304;GO:0005524;GO:0016020;GO:0007093;GO:0004712;GO:0006468	K08866	gi|513178264|ref|XP_419867.4| PREDICTED: dual specificity protein kinase TTK [Gallus gallus] &gt;gi|971389618|ref|XP_015140212.1| PREDICTED: dual specificity protein kinase TTK [Gallus gallus]
PB.8855.2	ENSGALG00000036001	novel	SMAD2Z	9.241	19.0405	2.0455	0.0179516	Z	1515714	1555708	+	GO:0003677;GO:0007179;GO:0042327;GO:0003700;GO:0005667;GO:0007184;GO:0031410;GO:0046332;GO:0005634;GO:0006355	K04500	gi|46048929|ref|NP_989892.1| mothers against decapentaplegic homolog 2 [Gallus gallus] &gt;gi|17384013|emb|CAC85407.1| MADH2 protein [Gallus gallus] &gt;gi|1034707176|gb|JAS03182.1| Z-linked SMAD family member 2 [Gallus gallus gallus]
PB.1256.1	ENSGALG00000016861	novel	BIVM	5.703	11.749	2.0453	0.0102269	1	144209958	144226486	-	-	-	gi|971377059|ref|XP_015129731.1| PREDICTED: basic immunoglobulin-like variable motif-containing protein isoform X1 [Gallus gallus] &gt;gi|971377061|ref|XP_015129735.1| PREDICTED: basic immunoglobulin-like variable motif-containing protein isoform X1 [Gallus gallus] &gt;gi|21305837|gb|AAM45764.1|AF411388_1 basic, immunoglobulin-like variable motif-containing protein [Gallus gallus]
PB.9273.4	ENSGALG00000015144	-	PREDICTED: zinc finger AN1-type containing 5 (ZFAND5)	43.3235	88.905	2.03978	4.25584e-05	Z	35747524	35748951	-	-	-	-
PB.9153.1	ENSGALG00000002394	ENSGALT00000003768	RGP1	5.6555	11.515	2.03013	0.0460517	Z	9116269	9125756	-	GO:0005829;GO:0034066;GO:0016020;GO:0017112;GO:1903363;GO:0043547;GO:0017137;GO:0042147	K20477	gi|303324557|ref|NP_001026782.2| RAB6A-GEF complex partner protein 2 [Gallus gallus]
PB.5983.3	ENSGALG00000016385	ENSGALT00000026430	TSSC1	4.904	9.9835	2.01966	0.0149571	3	93570118	93634486	-	-	-	gi|971389870|ref|XP_015140325.1| PREDICTED: protein TSSC1 isoform X1 [Gallus gallus]
PB.4636.1	ENSGALG00000004282	ENSGALT00000006807	RCAN3	17.638	35.7305	2.01474	0.00015877	23	5903433	5910659	+	GO:0005737;GO:0050790;GO:0070884;GO:0031013;GO:0008597;GO:0000166	K17905	gi|71897263|ref|NP_001026078.1| calcipressin-3 [Gallus gallus] &gt;gi|971430636|ref|XP_015153166.1| PREDICTED: calcipressin-3 isoform X1 [Gallus gallus] &gt;gi|53133316|emb|CAG31987.1| hypothetical protein RCJMB04_15g5 [Gallus gallus]
PB.8100.2	ENSGALG00000011131	ENSGALT00000033125	TANK	4.9985	10.149	2.00935	0.0290657	7	21452860	21480438	-	GO:0031625;GO:0007249;GO:0005737	K12650	gi|482661649|ref|NP_001264800.1| TRAF family member-associated NF-kappa-B activator [Gallus gallus]
PB.8968.3	ENSGALG00000015118	ENSGALT00000024394	SMC5	13.255	26.834	2.00931	0.000167859	Z	34965638	35020644	+	GO:0005524;GO:0034184;GO:0035861;GO:0090398;GO:0000781;GO:0000803;GO:0030054;GO:0030915;GO:0000724;GO:0051301;GO:0016605;GO:0071139;GO:0000722;GO:0035061;GO:0045842	-	gi|771915668|ref|NP_001034424.2| structural maintenance of chromosomes protein 5 [Gallus gallus]
PB.1145.3	ENSGALG00000016196	novel	CBSL	1.9075	3.8435	2.0047	0.0424395	1	111007836	111035262	-	GO:0001974;GO:0020037;GO:0051593;GO:0050667;GO:0006535;GO:0006801;GO:0004124;GO:0005737;GO:0019343;GO:0004122;GO:0021587;GO:0060351;GO:0030823;GO:0001958;GO:0050880;GO:0043506;GO:0030170	K01697	gi|513163070|ref|XP_416752.3| PREDICTED: cystathionine beta-synthase isoform X3 [Gallus gallus]
PB.5067.6	ENSGALG00000033884	ENSGALT00000078549	EEF2	133.778	67.029	0.497829	0.0113965	28	1555637	1561123	+	GO:0005525;GO:0016235;GO:0003924;GO:0005634;GO:0005886;GO:0019901;GO:0006414;GO:0044822;GO:0005737;GO:0002244;GO:0005844;GO:0045727;GO:0070062;GO:0003746	K03234	gi|733923780|ref|XP_010723192.1| PREDICTED: elongation factor 2 [Meleagris gallopavo]
PB.6565.16	ENSGALG00000006457	ENSGALT00000010428	RBMXL1	35.313	17.5915	0.494407	0.00319181	4	4410737	4421089	-	GO:0044530;GO:0001649;GO:0001047;GO:0016020;GO:0045944;GO:0000166;GO:0071347;GO:0003729;GO:0070062;GO:0005615;GO:0071013;GO:0006509;GO:0005719;GO:0003682;GO:0000381	K12885	gi|686617738|ref|XP_009285832.1| PREDICTED: RNA-binding motif protein, X chromosome isoform X1 [Aptenodytes forsteri] &gt;gi|690462192|ref|XP_009329994.1| PREDICTED: RNA-binding motif protein, X chromosome isoform X1 [Pygoscelis adeliae]
PB.2914.2	ENSGALG00000001103	ENSGALT00000001657	PSMB7	139.011	68.594	0.490596	5.05777e-05	17	9673940	9693735	-	GO:0005839;GO:0005654;GO:0051603;GO:0004298;GO:0070062;GO:0005737;GO:1903955	K02739	gi|45383366|ref|NP_989728.1| proteasome subunit beta type-7 [Gallus gallus] &gt;gi|30268674|dbj|BAC76008.1| proteasome subunit Z [Gallus gallus]
PB.5059.7	ENSGALG00000000577	novel	RANBP3	6.3305	3.014	0.473797	0.0496415	28	832592	873381	+	GO:0005654;GO:0008536;GO:0005829;GO:0070412;GO:0046827	K15304	gi|513226524|ref|XP_004948721.1| PREDICTED: ran-binding protein 3 isoform X5 [Gallus gallus]
PB.3711.4	ENSGALG00000005448	novel	MYL3	25.275	11.792	0.463327	0.0400988	2	3512684	3547249	-	GO:0016459;GO:0006942;GO:0031674;GO:0003785;GO:0005509;GO:0002026;GO:0031672;GO:0055010;GO:0060048	K12749	gi|971379202|ref|XP_015136535.1| PREDICTED: myosin light chain 1, cardiac muscle isoform X1 [Gallus gallus] &gt;gi|971379204|ref|XP_015136536.1| PREDICTED: myosin light chain 1, cardiac muscle isoform X1 [Gallus gallus]
PB.4032.4	ENSGALG00000031275	ENSGALT00000074135	TUBB6	9.575	4.4115	0.459396	0.0161713	2	97237417	97246225	-	GO:0005737;GO:0007017;GO:0005525;GO:0005200;GO:0070062;GO:0005634;GO:0005874;GO:0003924	K07375	gi|71896411|ref|NP_001026183.1| tubulin beta-5 chain [Gallus gallus] &gt;gi|135469|sp|P09653.1|TBB5_CHICK RecName: Full=Tubulin beta-5 chain; AltName: Full=Beta-tubulin class-V &gt;gi|459714|gb|AAA49126.1| beta-5 tubulin [Gallus gallus]
PB.6535.4	ENSGALG00000005038	novel	CENPI	5.3335	2.413	0.450265	0.0458034	4	2080247	2095918	-	GO:0005634;GO:0034508;GO:0005737;GO:0000776	K11501	gi|45383115|ref|NP_989863.1| centromere protein I [Gallus gallus] &gt;gi|82101443|sp|Q8AYS7.1|CENPI_CHICK RecName: Full=Centromere protein I; Short=CENP-I &gt;gi|24371051|dbj|BAC22109.1| centromere protein I [Gallus gallus]
PB.8694.3	ENSGALG00000005944	novel	ZNF639	15.21	6.8645	0.447138	0.0157455	9	17688338	17692354	-	GO:0001077;GO:0046872;GO:0000978;GO:0043923;GO:0045944;GO:0045892;GO:0030307;GO:0046718;GO:0043922;GO:0043621;GO:0005654	-	gi|53130596|emb|CAG31627.1| hypothetical protein RCJMB04_8o1, partial [Gallus gallus]
PB.8.1	ENSGALG00000008013	ENSGALT00000013005	KLHDC10	4.9145	2.2065	0.445492	0.0370612	1	1544370	1559734	+	-	-	gi|513157341|ref|XP_004937471.1| PREDICTED: kelch domain-containing protein 10 isoform X1 [Gallus gallus]
PB.1034.1	ENSGALG00000013565	novel	Un-named gene	31.6985	13.942	0.438786	0.00573305	1	77671490	77676669	-	-	K11643	gi|971373794|ref|XP_015149122.1| PREDICTED: chromodomain-helicase-DNA-binding protein 4 isoform X1 [Gallus gallus]
PB.975.7	ENSGALG00000053854	ENSGALT00000043935	AKR1E2	15.6215	6.8275	0.436569	0.0428705	1	62129114	62136088	-	GO:0016491;GO:0055114	K00011	gi|343790924|ref|NP_001230519.1| aldo-keto reductase family 1, member B1-like [Gallus gallus]
PB.5856.3	ENSGALG00000013765	ENSGALT00000022358	LTV1	13.141	5.729	0.432711	0.0200607	3	52393141	52401597	-	-	K14798	gi|971388096|ref|XP_004935735.2| PREDICTED: protein LTV1 homolog [Gallus gallus]
PB.7226.4	ENSGALG00000029332	novel	C5H15orf57	4.9025	2.104	0.424458	0.0423274	5	1129567	1132703	-	-	-	gi|313747545|ref|NP_001186460.1| uncharacterized protein C15orf57 homolog [Gallus gallus]
PB.180.2	ENSGALG00000011931	ENSGALT00000019461	SNU13	45.945	19.307	0.418848	0.022337	1	49553741	49556181	+	GO:0034511;GO:0031428;GO:0042254;GO:0030621;GO:0043234;GO:0051117;GO:0034512;GO:0030622;GO:0044822	K12845	gi|525313995|ref|NP_001266183.1| NHP2-like protein 1 [Taeniopygia guttata] &gt;gi|524983476|ref|XP_005039733.1| PREDICTED: NHP2-like protein 1 [Ficedula albicollis] &gt;gi|543368993|ref|XP_005527727.1| PREDICTED: NHP2-like protein 1 [Pseudopodoces humilis] &gt;gi|699635967|ref|XP_009893542.1| PREDICTED: NHP2-like protein 1 [Charadrius vociferus] &gt;gi|929484094|ref|XP_014123719.1| PREDICTED: NHP…
PB.8753.84	-	-	Mitochondrial gene	266.806	108.917	0.408033	0.0349339	MT	13013	13964	+	-	-	-
PB.7367.6	ENSGALG00000009587	novel	GPHN	8.505	3.495	0.407782	0.00599002	5	29263708	29530522	-	GO:0045211;GO:0018315;GO:0006777;GO:0097112;GO:0005524;GO:0061599;GO:0032324;GO:0061598;GO:0072579;GO:0005856;GO:0005737;GO:0046872;GO:0030054;GO:0030425	K15376	gi|971399450|ref|XP_015143025.1| PREDICTED: gephyrin isoform X15 [Gallus gallus] &gt;gi|1003782191|ref|XP_015720345.1| PREDICTED: gephyrin isoform X19 [Coturnix japonica]
PB.5460.14	ENSGALG00000013935	novel	BCLAF1	8.116	3.328	0.404521	0.00789746	3	55290702	55315690	+	GO:0043620;GO:0045892;GO:0005730;GO:2001244;GO:0016607;GO:0003677;GO:2000144;GO:2001022;GO:0044822	K13087	gi|971387979|ref|XP_004935768.2| PREDICTED: bcl-2-associated transcription factor 1 isoform X1 [Gallus gallus] &gt;gi|971387981|ref|XP_015139664.1| PREDICTED: bcl-2-associated transcription factor 1 isoform X1 [Gallus gallus] &gt;gi|971387983|ref|XP_004935770.2| PREDICTED: bcl-2-associated transcription factor 1 isoform X1 [Gallus gallus] &gt;gi|971387985|ref|XP_004935769.2| PREDICTED: bcl-2-asso…
PB.5016.7	ENSGALG00000000550	ENSGALT00000095728	STRADA	15.1645	6.1065	0.399544	0.00116703	27	5203846	5214954	-	GO:0019900;GO:0005654;GO:0004672;GO:0007049;GO:0043539;GO:0032147;GO:0005524;GO:0071902;GO:0005737;GO:0006611	K08271	gi|762005992|ref|NP_001292120.1| STE20-related kinase adapter protein alpha isoform 1 [Gallus gallus] &gt;gi|971434767|ref|XP_015154808.1| PREDICTED: STE20-related kinase adapter protein alpha isoform X1 [Gallus gallus]
PB.5361.4	ENSGALG00000010702	ENSGALT00000074255	ADSS	26.701	10.678	0.39706	0.00161716	3	34887352	34897820	+	GO:0070062;GO:0000287;GO:0004019;GO:0005886;GO:0046040;GO:0044208;GO:0005737;GO:0005525	K01939	gi|71895783|ref|NP_001026692.1| adenylosuccinate synthetase isozyme 2 [Gallus gallus] &gt;gi|82233792|sp|Q5ZJL5.1|PURA2_CHICK RecName: Full=Adenylosuccinate synthetase isozyme 2; Short=AMPSase 2; Short=AdSS 2; AltName: Full=Adenylosuccinate synthetase, acidic isozyme; AltName: Full=Adenylosuccinate synthetase, liver isozyme; Short=L-type adenylosuccinate synthetase; AltName: Full=IMP--aspartate l…
PB.4165.1	ENSGALG00000043167	ENSGALT00000081930	TNFRSF11B	6.753	2.581	0.380956	0.0258846	2	136321686	136339558	-	GO:0043410;GO:0097190;GO:0006955;GO:0005615;GO:0006954;GO:0005887;GO:0042981;GO:0030198;GO:0005031;GO:0007275;GO:0032496;GO:0005578;GO:0042127;GO:0033209	K05148	gi|75832156|ref|NP_001028813.1| tumor necrosis factor receptor superfamily member 11B precursor [Gallus gallus] &gt;gi|70672288|gb|AAZ06361.1| OPG [Gallus gallus]
PB.3783.3	Novel gene	novel	LOC121109764	8.5415	3.2535	0.379971	0.0303565	2	21358845	21360653	-	-	-	gi|491845736|gb|AGL33448.1| gag-env fusion protein [Gallus gallus] &gt;gi|755573219|gb|AJK30598.1| gag-env fusion protein [Gallus gallus] &gt;gi|755573221|gb|AJK30599.1| gag-env fusion protein [Gallus gallus] &gt;gi|755573223|gb|AJK30600.1| gag-env fusion protein [Gallus gallus] &gt;gi|755573225|gb|AJK30601.1| gag-env fusion protein [Gallus gallus] &gt;gi|755921005|gb|AJK90195.1| gag-env fusion p…
PB.8753.63	-	-	Mitochondrial gene	24.6925	9.247	0.37204	0.00120733	MT	6642	8261	+	-	-	-
PB.8767.1	Novel gene	novel	No matching gene	27.627	10.2325	0.367314	1.20443e-10	W	1004267	1010862	+	-	-	gi|971446241|ref|XP_015128132.1| PREDICTED: endogenous retrovirus group K member 9 Pol protein-like [Gallus gallus]
PB.7461.2	ENSGALG00000011372	ENSGALT00000018551	CINP	39.0575	14.453	0.367278	0.0368275	5	49785153	49790222	-	-	-	gi|478247007|ref|NP_001264432.1| cyclin-dependent kinase 2-interacting protein [Gallus gallus]
PB.5227.1	ENSGALG00000026999	ENSGALT00000044185	SNRPB2	140.249	51.2045	0.364352	0.00172253	3	5652610	5658848	+	GO:0005686;GO:0002230;GO:0035614;GO:0098792;GO:0000166;GO:0000398;GO:0071013;GO:0005730;GO:0005654;GO:0019013	K11094	gi|50738734|ref|XP_419331.1| PREDICTED: U2 small nuclear ribonucleoprotein B&apos;&apos; [Gallus gallus] &gt;gi|326914835|ref|XP_003203728.1| PREDICTED: U2 small nuclear ribonucleoprotein B&apos;&apos; [Meleagris gallopavo]
PB.7205.1	ENSGALG00000012208	novel	GMFB	3.3845	1.219	0.358404	0.0229385	5	56641918	56653502	+	GO:0003779;GO:0005622;GO:0007626;GO:0034316;GO:0071933;GO:0007612	-	gi|694641325|ref|XP_009478723.1| PREDICTED: glia maturation factor beta isoform X1 [Pelecanus crispus]
PB.2504.8	ENSGALG00000001652	ENSGALT00000002523	SEPT2L	33.132	11.8845	0.35633	0.00211236	15	1006673	1035858	+	GO:0005525;GO:0051301;GO:0032154;GO:0005938;GO:0007067;GO:0030496;GO:0007224;GO:0060170;GO:0005819	K16942	gi|697444534|ref|XP_009665043.1| PREDICTED: septin-2 isoform X2 [Struthio camelus australis]
PB.5836.10	ENSGALG00000012364	novel	PPIL4	6.5565	2.3115	0.352552	0.0478098	3	48220941	48239815	-	GO:0003755;GO:0000166;GO:0000413;GO:0003676;GO:0006457	K12735	gi|971388309|ref|XP_419663.4| PREDICTED: peptidyl-prolyl cis-trans isomerase-like 4 [Gallus gallus]
PB.2201.1	ENSGALG00000042009	ENSGALT00000070082	HMMR	38.194	13.302	0.34617	3.92533e-09	13	7438953	7452218	-	GO:0005540;GO:0016020	K06267	gi|971417572|ref|XP_015149152.1| PREDICTED: hyaluronan mediated motility receptor isoform X1 [Gallus gallus]
PB.4724.6	ENSGALG00000029536	novel	VPS11	5.422	1.8755	0.344836	0.0193306	24	77202	87149	-	GO:0035542;GO:0030123;GO:0005884;GO:0030897;GO:0005769;GO:1901998;GO:0006904;GO:0008270;GO:0007032;GO:0007040;GO:0006886;GO:0033263;GO:0030674	K20179	gi|513221860|ref|XP_004947971.1| PREDICTED: vacuolar protein sorting-associated protein 11 homolog [Gallus gallus]
PB.5771.2	ENSGALG00000010448	ENSGALT00000017012	LTBP1	2.2385	0.7575	0.33255	0.0490154	3	31247813	31345082	-	-	K19559	gi|363731844|ref|XP_003641028.1| PREDICTED: latent-transforming growth factor beta-binding protein 1 isoform X7 [Gallus gallus]
PB.3193.1	ENSGALG00000002558	novel	ASL1	9.005	2.9975	0.331635	0.0182311	19	5095415	5103167	-	GO:0051262;GO:0005212;GO:0005829;GO:0004056;GO:0042450	K01755	gi|758818514|ref|NP_990832.2| delta-1 crystallin [Gallus gallus] &gt;gi|117426|sp|P02521.2|ARLY1_CHICK RecName: Full=Delta-1 crystallin; AltName: Full=Delta crystallin I &gt;gi|211672|gb|AAA48726.1| delta-1 crystallin [Gallus gallus] &gt;gi|313705|emb|CAA26144.1| delta-crystallin [Gallus gallus]
PB.8767.2	Novel gene	novel	PREDICTED: Gallus gallus uncharacterized LOC112530482	31.84	10.626	0.331386	7.98751e-05	W	1007388	1010863	+	-	-	gi|971437330|ref|XP_015155921.1| PREDICTED: endogenous retrovirus group K member 8 Pol protein-like, partial [Gallus gallus]
PB.6675.4	ENSGALG00000010022	novel	PRMT9	4.924	1.632	0.327257	0.00943015	4	31967224	31982830	-	GO:0006479;GO:0008168	K19737	gi|50746307|ref|XP_420435.1| PREDICTED: putative protein arginine N-methyltransferase 9 [Gallus gallus] &gt;gi|971394406|ref|XP_015132165.1| PREDICTED: putative protein arginine N-methyltransferase 9 [Gallus gallus]
PB.4723.6	ENSGALG00000042939	ENSGALT00000074039	HMBS	88.4955	29.141	0.326813	8.06396e-05	24	67005	77057	-	GO:0004418;GO:0018160;GO:0033014	K01749	gi|118101810|ref|XP_417846.2| PREDICTED: porphobilinogen deaminase isoform X1 [Gallus gallus]
PB.6625.3	ENSGALG00000009071	ENSGALT00000014763	HMGB3	136.13	44.595	0.325877	5.93716e-15	4	17645769	17651424	-	GO:0032392;GO:0006355;GO:0005634;GO:0000400;GO:0045087;GO:0044822;GO:0005694;GO:0045638;GO:0045578;GO:0008301;GO:0005737	K11296	gi|224098124|ref|XP_002198052.1| PREDICTED: high mobility group protein B3 [Taeniopygia guttata] &gt;gi|326924638|ref|XP_003208532.1| PREDICTED: high mobility group protein B3 [Meleagris gallopavo] &gt;gi|524996807|ref|XP_005046186.1| PREDICTED: high mobility group protein B3 [Ficedula albicollis] &gt;gi|527260246|ref|XP_005148374.1| PREDICTED: high mobility group protein B3 [Melopsittacus undula…
PB.8799.1	Novel gene	novel	No matching gene	40.528	13.178	0.322731	6.49676e-11	W	5377913	5558691	+	-	-	gi|513213406|ref|XP_004946165.1| PREDICTED: uncharacterized protein LOC101747455 [Gallus gallus]
PB.1190.2	ENSGALG00000016552	novel	ZRSR2	7.93	2.5905	0.321068	0.0180451	1	123259093	123275283	-	GO:0000166;GO:0000398;GO:0089701;GO:0046872;GO:0003723	-	gi|971376184|ref|XP_015128875.1| PREDICTED: U2 small nuclear ribonucleoprotein auxiliary factor 35 kDa subunit-related protein 2 isoform X2 [Gallus gallus]
PB.4732.8	ENSGALG00000001250	ENSGALT00000078389	APLP2	9.803	3.1615	0.320199	0.00541368	24	1471117	1511479	-	GO:0046914;GO:0004867;GO:0010951;GO:0016021;GO:0008201	K08117	gi|1003985487|ref|XP_015739455.1| PREDICTED: amyloid-like protein 2 isoform X5 [Coturnix japonica]
PB.6923.1	ENSGALG00000050058	ENSGALT00000095594	REEP1	12.2895	3.946	0.318856	0.00165493	4	85498152	85557863	-	-	K17338	gi|960953881|ref|XP_014791466.1| PREDICTED: receptor expression-enhancing protein 1 isoform X4 [Calidris pugnax]
PB.3444.12	Novel gene	novel	No matching gene	10.1895	3.2725	0.317872	0.000122931	2	53442798	53446234	+	-	-	gi|960958572|ref|XP_014793918.1| PREDICTED: uncharacterized protein LOC106885910 [Calidris pugnax]
PB.1301.1	ENSGALG00000016984	novel	ZC3H13	15.354	4.92	0.316317	0.0293506	1	169277443	169288188	-	GO:0046872;GO:0016607;GO:0044822	-	gi|971377599|ref|XP_015132023.1| PREDICTED: zinc finger CCCH domain-containing protein 13 isoform X1 [Gallus gallus] &gt;gi|971377601|ref|XP_004938748.2| PREDICTED: zinc finger CCCH domain-containing protein 13 isoform X1 [Gallus gallus]
PB.857.3	ENSGALG00000011276	novel	BTG1	74.823	23.657	0.315373	2.76866e-05	1	44429335	44430611	-	GO:0045766;GO:0045603;GO:0005737;GO:0045663;GO:0005634;GO:0019899;GO:2000271;GO:0008285	K14443	gi|449276244|gb|EMC84879.1| Protein BTG1, partial [Columba livia] &gt;gi|483521571|gb|EOB06582.1| Protein BTG1, partial [Anas platyrhynchos] &gt;gi|675315724|gb|KFM10986.1| Protein BTG1, partial [Aptenodytes forsteri] &gt;gi|676251522|gb|KFO15394.1| Protein BTG1, partial [Balearica regulorum gibbericeps] &gt;gi|676586900|gb|KFO75436.1| Protein BTG1, partial [Cuculus canorus] &gt;gi|676731204|gb|K…
PB.6669.2	Novel gene	novel	PREDICTED: ANAPC10	7.6575	2.4075	0.309863	0.00248933	4	30676171	30685107	-	-	-	gi|971394566|ref|XP_015132206.1| PREDICTED: uncharacterized protein LOC107051807 isoform X1 [Gallus gallus]
PB.4479.2	ENSGALG00000002377	ENSGALT00000089190	ENO1	575.008	178.404	0.308404	1.58357e-24	21	3220610	3233013	-	GO:0070062;GO:0043209;GO:0045892;GO:0009615;GO:0004634;GO:0005615;GO:0006096;GO:0006094;GO:0051020;GO:0044822;GO:0019897;GO:0000287;GO:0005634;GO:0000015;GO:0046982;GO:0051099;GO:0030308	K01689	gi|971428663|ref|XP_015152320.1| PREDICTED: alpha-enolase isoform X2 [Gallus gallus]
PB.1576.3	ENSGALG00000041641	novel	HMG20A	2.7945	0.851	0.305923	0.0238756	10	3415285	3452439	-	GO:0000122;GO:0005634;GO:0003677;GO:0045665;GO:0046982	-	gi|971412123|ref|XP_015134355.1| PREDICTED: high mobility group protein 20A isoform X1 [Gallus gallus] &gt;gi|971412125|ref|XP_015134356.1| PREDICTED: high mobility group protein 20A isoform X1 [Gallus gallus] &gt;gi|971412127|ref|XP_015134357.1| PREDICTED: high mobility group protein 20A isoform X1 [Gallus gallus] &gt;gi|971412129|ref|XP_015134359.1| PREDICTED: high mobility group protein 20A is…
PB.5199.2	Novel gene	novel	RTN4	23.1035	7.1265	0.305252	4.61309e-07	3	2525914	2528674	+	-	-	gi|946679774|ref|XP_014421512.1| PREDICTED: uncharacterized protein LOC106730690 [Camelus ferus]
PB.8815.1	Novel gene	-	No matching gene	5.3195	1.604	0.302623	0.00549544	W	775636	778803	-	-	-	-
PB.8824.1	Novel gene	novel	PREDICTED: NEDD4L E3 ubiquitin-protein ligase NEDD4-like	39.9915	12.1105	0.30163	0.000312283	W	3343011	3343853	-	-	-	gi|959049199|ref|XP_014727269.1| PREDICTED: uncharacterized protein LOC106850457 [Sturnus vulgaris]
PB.3384.2	ENSGALG00000011272	novel	RAB5A	59.314	17.4495	0.29297	0.00939329	2	35764704	35781496	+	GO:0070062;GO:0030100;GO:0036465;GO:0036477;GO:0005525;GO:0051036;GO:0005886;GO:0007264;GO:2000300;GO:0045121;GO:0098559;GO:0045022;GO:0005829;GO:0001726;GO:2000286;GO:0051489;GO:0043195;GO:0045921;GO:0019003;GO:0045335;GO:0003924;GO:0015629	K07887	gi|57530730|ref|NP_001006363.1| ras-related protein Rab-5A [Gallus gallus] &gt;gi|971380155|ref|XP_015136976.1| PREDICTED: ras-related protein Rab-5A isoform X1 [Gallus gallus] &gt;gi|53135109|emb|CAG32396.1| hypothetical protein RCJMB04_24h4 [Gallus gallus]
PB.4203.5	ENSGALG00000037014	ENSGALT00000090603	TSNARE1	5.611	1.6125	0.29039	0.0173619	2	146917024	147397126	-	GO:0000149;GO:0031201;GO:0012505;GO:0016021;GO:0005484;GO:0048278;GO:0006886;GO:0006906	K13814	gi|971385329|ref|XP_015138715.1| PREDICTED: t-SNARE domain-containing protein 1 [Gallus gallus] &gt;gi|971385331|ref|XP_015138716.1| PREDICTED: t-SNARE domain-containing protein 1 [Gallus gallus] &gt;gi|971385333|ref|XP_015138718.1| PREDICTED: t-SNARE domain-containing protein 1 [Gallus gallus]
PB.5659.1	ENSGALG00000027632	-	acylphosphatase 2	10.197	2.942	0.290181	0.0356356	3	2882342	2928448	-	-	-	-
PB.1370.1	Novel gene	novel	PREDICTED: SLC36A4 solute carrier family 36 member 4	25.846	7.5145	0.289994	1.69281e-05	1	187342572	187344177	-	-	-	gi|726986159|ref|XP_010411897.1| PREDICTED: uncharacterized protein K02A2.6-like [Corvus cornix cornix]
PB.8294.10	ENSGALG00000010570	ENSGALT00000017200	BTF3L4	45.267	13.0405	0.289766	0.000631546	8	24612134	24620033	+	-	K01527	gi|641760921|ref|XP_005284861.2| PREDICTED: transcription factor BTF3 homolog 4 [Chrysemys picta bellii]
PB.8516.6	ENSGALG00000005809	novel	SEPTIN2	4.789	1.4085	0.287943	0.00311252	9	5149957	5168594	+	GO:0007224;GO:0015629;GO:0030496;GO:0005730;GO:0005819;GO:0050790;GO:0032154;GO:0032880;GO:0035869;GO:0005525;GO:0043209;GO:0060170;GO:0032947;GO:0070062;GO:0002036;GO:0045202;GO:0051301;GO:0007067;GO:0030234;GO:0005938	K16942	gi|50752104|ref|XP_422654.1| PREDICTED: septin-2 [Gallus gallus]
PB.8779.1	-	-	No matching gene	26.3815	7.539	0.283674	0.00882014	W	2512901	2513542	+	-	-	-
PB.8831.9	ENSGALG00000040086	novel	HNRNPKL	7.251	2	0.273292	0.0067436	W	4704233	4723714	-	GO:0005925;GO:0044822;GO:0072369;GO:0001077;GO:0000978;GO:0048260;GO:0071013;GO:0070062;GO:0048025;GO:0000790;GO:1902165;GO:0043066;GO:0016020;GO:0045716;GO:0010988	K12886	gi|971437319|ref|XP_015155916.1| PREDICTED: heterogeneous nuclear ribonucleoprotein K isoform X2 [Gallus gallus]
PB.7248.2	Novel gene	novel	PREDICTED: fatty acyl-CoA reductase 1	27.4365	7.541	0.273135	6.27797e-09	5	7716305	7719013	-	-	-	gi|514756423|ref|XP_005022074.1| PREDICTED: uncharacterized protein LOC101791992 [Anas platyrhynchos] &gt;gi|874493889|ref|XP_012961819.1| PREDICTED: uncharacterized protein LOC106019348 [Anas platyrhynchos]
PB.6416.2	ENSGALG00000012239	ENSGALT00000019988	METAP1	2.306	0.6235	0.272468	0.0457748	4	59919393	59943883	+	GO:0006508;GO:0070084;GO:0070527;GO:0005634;GO:0046872;GO:0070006;GO:0022626	K01265	gi|71896649|ref|NP_001026322.1| methionine aminopeptidase 1 [Gallus gallus] &gt;gi|1003774175|ref|XP_015717585.1| PREDICTED: methionine aminopeptidase 1 [Coturnix japonica] &gt;gi|82081222|sp|Q5ZIM5.1|MAP1_CHICK RecName: Full=Methionine aminopeptidase 1; Short=MAP 1; Short=MetAP 1; AltName: Full=Peptidase M 1 &gt;gi|53135361|emb|CAG32418.1| hypothetical protein RCJMB04_24o19 [Gallus gallus]
PB.3856.4	ENSGALG00000033379	ENSGALT00000065313	EAF1	3.444	0.9365	0.271707	0.0109777	2	41328393	41350791	-	GO:0006355;GO:0032783;GO:0045171	K15186	gi|971380830|ref|XP_001235897.4| PREDICTED: ELL-associated factor 1 [Gallus gallus]
PB.7025.5	ENSGALG00000007037	novel	PPP6R3	7.107	1.9365	0.270181	0.00829728	5	16683923	16735414	+	GO:0005737;GO:0019903;GO:0005886;GO:0043666;GO:0005654	K15501	gi|71894719|ref|NP_001026354.1| serine/threonine-protein phosphatase 6 regulatory subunit 3 [Gallus gallus] &gt;gi|82075434|sp|Q5F471.1|PP6R3_CHICK RecName: Full=Serine/threonine-protein phosphatase 6 regulatory subunit 3; AltName: Full=SAPS domain family member 3 &gt;gi|60098465|emb|CAH65063.1| hypothetical protein RCJMB04_2j4 [Gallus gallus]
PB.5804.9	ENSGALG00000014371	ENSGALT00000023217	LGALS8	6.1605	1.6765	0.269099	0.0389253	3	37821340	37833710	-	GO:0005829;GO:0016020;GO:0030246;GO:0070062;GO:0098792	K06832	gi|971387827|ref|XP_015139607.1| PREDICTED: galectin-8 isoform X2 [Gallus gallus] &gt;gi|53133372|emb|CAG32015.1| hypothetical protein RCJMB04_16a22 [Gallus gallus]
PB.8763.1	ENSGALG00000027170	-	zinc finger SWIM domain-containing protein 6-like	7.2295	1.902	0.266809	0.0180436	W	465606	467112	+	-	-	-
PB.5937.3	-	-	PREDICTED: SH3 domain binding glutamate rich protein like 2 (SH3BGRL2)	3.9155	1.039	0.256889	0.0368924	3	79343248	79345336	-	-	-	-
PB.9175.4	ENSGALG00000014832	ENSGALT00000023943	PRKAA1	16.8235	4.3575	0.256185	0.00179209	Z	12892079	12912910	-	GO:0008610;GO:0004679;GO:0042752;GO:0010508;GO:0005524;GO:0019395;GO:0042149;GO:0009411;GO:0010628;GO:0010332;GO:0005737;GO:0071380;GO:1904101;GO:0003682;GO:0035404;GO:0019901;GO:0048643;GO:0005634;GO:0033135;GO:0043066;GO:0042493;GO:0042593;GO:0035174;GO:1901563;GO:0042542;GO:0006006;GO:0031649;GO:0050995;GO:0032007;GO:0034614	K07198	gi|88853845|ref|NP_001034692.1| 5&apos;-AMP-activated protein kinase catalytic subunit alpha-1 [Gallus gallus] &gt;gi|83701623|gb|ABC41263.1| 5&apos;-AMP-activated protein kinase alpha-1 catalytic subunit [Gallus gallus]
PB.3935.7	ENSGALG00000012795	novel	RIOK1	15.129	3.8805	0.255433	0.000307759	2	64599613	64612746	-	GO:0004674;GO:0005524;GO:0006468	K07178	gi|118086426|ref|XP_418958.2| PREDICTED: serine/threonine-protein kinase RIO1 isoform X1 [Gallus gallus]
PB.1347.12	ENSGALG00000043421	novel	ZMYM2	3.036	0.7495	0.249195	0.0202986	1	180409383	180447646	-	GO:0008270;GO:0007275;GO:0005737;GO:0003677;GO:0022604;GO:0007010;GO:0006357;GO:0000981;GO:0005654	-	gi|971378346|ref|XP_015134911.1| PREDICTED: zinc finger MYM-type protein 2 isoform X3 [Gallus gallus]
PB.6910.8	ENSGALG00000013310	novel	MAEA	9.3435	2.32	0.247812	0.0080829	4	84495716	84540523	-	GO:0005819;GO:0007010;GO:0003779;GO:0005826;GO:0048822;GO:0016363;GO:0007155;GO:0005887;GO:0033033	K18624	gi|733887266|ref|XP_010708924.1| PREDICTED: macrophage erythroblast attacher isoform X2 [Meleagris gallopavo] &gt;gi|971395905|ref|XP_015141409.1| PREDICTED: macrophage erythroblast attacher isoform X1 [Gallus gallus]
PB.5460.4	ENSGALG00000013935	ENSGALT00000107752	BCLAF1	10.614	2.6285	0.247623	3.26294e-05	3	55290618	55316237	+	GO:2000144;GO:2001022;GO:0044822;GO:2001244;GO:0016607;GO:0003677;GO:0005730;GO:0045892;GO:0043620	K13087	gi|733878423|ref|XP_010705541.1| PREDICTED: bcl-2-associated transcription factor 1 isoform X4 [Meleagris gallopavo]
PB.3637.1	ENSGALG00000039690	ENSGALT00000061746	STMN2	26.533	6.5875	0.24667	0.0380179	2	120607192	120641765	+	GO:0030424;GO:0048471;GO:0030426;GO:0048306;GO:0007026;GO:0031115;GO:0010977;GO:0016020;GO:0015631;GO:1990090;GO:0043025;GO:0031117;GO:0030027;GO:0010976	-	gi|49170102|ref|NP_990512.1| stathmin-2 [Gallus gallus] &gt;gi|350537585|ref|NP_001232293.1| stathmin-2 [Taeniopygia guttata] &gt;gi|326917793|ref|XP_003205180.1| PREDICTED: stathmin-2 [Meleagris gallopavo] &gt;gi|514730275|ref|XP_005016080.1| PREDICTED: stathmin-2 [Anas platyrhynchos] &gt;gi|524988716|ref|XP_005042270.1| PREDICTED: stathmin-2 [Ficedula albicollis] &gt;gi|527265331|ref|XP_0051508…
PB.3117.1	ENSGALG00000004618	novel	TAX1BP3	14.89	3.694	0.244904	0.0430007	19	6788640	6792213	+	GO:0008013;GO:0005737;GO:0030178;GO:0008022;GO:0005634;GO:0070062;GO:0008285;GO:0007266;GO:0090630;GO:2000009	-	gi|697477527|ref|XP_009671314.1| PREDICTED: tax1-binding protein 3 [Struthio camelus australis]
PB.6990.17	ENSGALG00000005587	novel	EIF4G2	29.7535	7.1565	0.238486	0.037372	5	9011464	9022661	+	GO:0003743;GO:0006417;GO:0006413	K03260	gi|112818580|ref|NP_001036814.1| eukaryotic translation initiation factor 4 gamma 2 isoform 2 [Gallus gallus] &gt;gi|57157215|dbj|BAD83637.1| eIF4G-related protein NAT1 [Gallus gallus]
PB.6486.2	ENSGALG00000015612	ENSGALT00000025171	LRPAP1	30.9175	7.3765	0.238367	0.00139723	4	81846623	81855507	+	GO:0005886;GO:0005576;GO:1900222;GO:1900116;GO:0008201;GO:0070326;GO:0050750;GO:0005783;GO:0032091;GO:0048019;GO:0010916	-	gi|46048798|ref|NP_990393.1| alpha-2-macroglobulin receptor-associated protein precursor [Gallus gallus] &gt;gi|2661436|emb|CAA05085.1| receptor-associated protein [Gallus gallus]
PB.6474.3	ENSGALG00000026470	ENSGALT00000045755	BOD1L1	7.083	1.701	0.237165	0.00496102	4	77387599	77389445	+	-	-	gi|363733583|ref|XP_420784.3| PREDICTED: biorientation of chromosomes in cell division protein 1-like 1 isoform X1 [Gallus gallus]
PB.801.1	ENSGALG00000026838	novel	MDFIC	3.375	0.804	0.2352	0.0126137	1	25905661	25955961	-	GO:0042308;GO:0045892;GO:0005730;GO:0005794;GO:0005654	-	gi|50728174|ref|XP_416018.1| PREDICTED: myoD family inhibitor domain-containing protein [Gallus gallus]
PB.1582.3	ENSGALG00000037401	ENSGALT00000087067	IDH3A	53.664	12.519	0.232551	0.00130106	10	4228395	4240207	-	GO:0051287;GO:0004449;GO:0005739;GO:0005634;GO:0000287;GO:0006099;GO:0043209	K00030	gi|971412154|ref|XP_015134371.1| PREDICTED: isocitrate dehydrogenase [NAD] subunit alpha, mitochondrial isoform X1 [Gallus gallus]
PB.3116.8	ENSGALG00000004509	novel	LOC101747587 polyubiquitin-C-like	12.4885	2.9195	0.231172	0.0225015	19	6732884	6734638	+	GO:0007141;GO:0097009;GO:0005634;GO:0008585;GO:0051881;GO:0061136;GO:0005739;GO:0043025;GO:0060613;GO:0021888;GO:1901214;GO:1902255;GO:0043209;GO:0072520;GO:0007144;GO:0047497;GO:0043005;GO:0048812;GO:0010992	K04551	gi|908457918|ref|XP_013084415.1| PREDICTED: LOW QUALITY PROTEIN: polyubiquitin-B-like [Biomphalaria glabrata] &gt;gi|12833702|dbj|BAB22630.1| unnamed protein product [Mus musculus]
PB.2186.6	ENSGALG00000002478	novel	MATR3	23.746	5.503	0.229839	0.00061573	13	3205319	3230570	-	GO:0000166;GO:0005634;GO:0003676;GO:0008270	K13213	gi|45383822|ref|NP_989478.1| matrin-3 [Gallus gallus] &gt;gi|17221616|dbj|BAB78469.1| nuclear protein matrin 3 [Gallus gallus]
PB.1150.2	ENSGALG00000016224	ENSGALT00000026158	MAOA	5.581	1.2885	0.227667	0.00150889	1	112604061	112647816	-	GO:0016021;GO:0055114;GO:0042420;GO:0005739;GO:0008131	K00274	gi|971375413|ref|XP_015155953.1| PREDICTED: monoamine oxidase A isoform X1 [Gallus gallus]
PB.6643.1	-	-	No matching gene	43.0755	9.703	0.22371	8.63238e-08	4	19404008	19406573	-	-	-	-
PB.8838.1	-	-	No matching gene	12.7345	2.857	0.22296	2.35155e-06	W	5922981	5925769	-	-	-	-
PB.6592.1	ENSGALG00000007493	ENSGALT00000032336	NSDHL	12.4595	2.7675	0.220124	0.000718868	4	11273076	11283610	-	GO:0007224;GO:0055114;GO:0003854;GO:0006694;GO:0016021;GO:0008203;GO:0005811;GO:0005783	K07748	gi|50745878|ref|XP_420279.1| PREDICTED: sterol-4-alpha-carboxylate 3-dehydrogenase, decarboxylating [Gallus gallus] &gt;gi|971392167|ref|XP_015134045.1| PREDICTED: sterol-4-alpha-carboxylate 3-dehydrogenase, decarboxylating [Gallus gallus]
PB.6598.2	ENSGALG00000007750	ENSGALT00000012569	RLIM	16.748	3.721	0.219469	0.0032466	4	12342850	12356425	-	GO:0060816;GO:0061630;GO:0005654;GO:1900095;GO:0000122;GO:0008270;GO:0016874;GO:0043161;GO:0016567;GO:0043433;GO:0005737	K16271	gi|45382265|ref|NP_990159.1| E3 ubiquitin-protein ligase RLIM [Gallus gallus] &gt;gi|4959046|gb|AAD34210.1|AF069993_1 LIM domain interacting RING finger protein [Gallus gallus]
PB.7796.1	ENSGALG00000008179	ENSGALT00000013309	NT5C2	4.3585	0.9605	0.21915	0.0396296	6	24460271	24515392	-	GO:0008253;GO:0046872;GO:0016311;GO:0016021	K01081	gi|971402735|ref|XP_015144127.1| PREDICTED: cytosolic purine 5&apos;-nucleotidase isoform X1 [Gallus gallus]
PB.8826.1	ENSGALG00000031355	-	E3 ubiquitin-protein ligase NEDD4-like	10.3655	2.2745	0.218305	0.000248445	W	3411723	3413715	-	-	-	-
PB.8796.1	ENSGALG00000039023	ENSGALT00000062329	LOC427025 Nipped-B homolog-like	4.131	0.921	0.217994	0.00953809	W	4872759	4904280	+	GO:0007064;GO:0010468;GO:0003682	K06672	gi|383087742|ref|NP_001244277.1| Nipped-B homolog-like [Gallus gallus] &gt;gi|1034707158|gb|JAS03173.1| W-linked NIPBL, cohesin loading factor i [Gallus gallus gallus]
PB.8838.2	-	-	No matching gene	12.255	2.685	0.217243	5.05004e-08	W	5924270	5928040	-	-	-	-
PB.1356.2	ENSGALG00000017186	novel	BIRC3	3.0935	0.6635	0.214956	0.0076472	1	183926163	183936329	-	GO:0034121;GO:0005737;GO:0060546;GO:0008270;GO:0004842;GO:0005634;GO:0005876;GO:1990001;GO:0090307;GO:0016567;GO:0043027	K16060	gi|59889568|ref|NP_001007823.1| inhibitor of apoptosis protein [Gallus gallus] &gt;gi|2656127|gb|AAB88044.1| IAP homolog [Gallus gallus]
PB.8820.3	ENSGALG00000030707	-	LOC100858742 chromosome Z open reading frame, human C18orf25 pseudogene	13.11	2.831	0.214945	1.48548e-05	W	1645092	1647601	-	-	-	-
PB.4380.9	ENSGALG00000008045	novel	SLC9A8	6.602	1.4125	0.213451	0.00259593	20	13824725	13847261	-	GO:0035725;GO:0015385;GO:0015386;GO:1902600;GO:0016021;GO:0051453;GO:0000139;GO:0071805	K14724	gi|86129460|ref|NP_001034364.1| sodium/hydrogen exchanger 8 [Gallus gallus] &gt;gi|82197771|sp|Q5ZJ75.1|SL9A8_CHICK RecName: Full=Sodium/hydrogen exchanger 8; AltName: Full=Na(+)/H(+) exchanger 8; Short=NHE-8; AltName: Full=Solute carrier family 9 member 8 &gt;gi|53133778|emb|CAG32218.1| hypothetical protein RCJMB04_20d15 [Gallus gallus]
PB.4886.3	ENSGALG00000002830	ENSGALT00000004468	NUDT3	13.4885	2.923	0.211657	0.00660993	26	4384022	4404203	+	GO:0071544;GO:0008486;GO:0000287;GO:0070062	K07766	gi|381342488|ref|NP_001244227.1| diphosphoinositol polyphosphate phosphohydrolase 1 [Gallus gallus]
PB.7553.17	ENSGALG00000003947	novel	HNRNPH3	2.652	0.5725	0.20932	0.0487803	6	11282316	11288754	+	GO:0000166;GO:0044822;GO:0030855;GO:0005654	K12898	gi|525000488|ref|XP_005047982.1| PREDICTED: heterogeneous nuclear ribonucleoprotein H3 isoform X4 [Ficedula albicollis] &gt;gi|998703091|ref|XP_015489259.1| PREDICTED: heterogeneous nuclear ribonucleoprotein H3 isoform X4 [Parus major] &gt;gi|998703093|ref|XP_015489260.1| PREDICTED: heterogeneous nuclear ribonucleoprotein H3 isoform X4 [Parus major]
PB.3635.1	ENSGALG00000053281	-	protein kinase (cAMP-dependent, catalytic) inhibitor alpha	5.71	1.209	0.207731	0.0024746	2	120211034	120248636	+	-	-	-
PB.2941.2	ENSGALG00000002050	novel	EXOC7	6.256	1.288	0.205392	0.00162584	18	4509212	4529517	+	GO:0000145;GO:0034451;GO:2000535;GO:0032584;GO:0006887	K07195	gi|971424093|ref|XP_015150643.1| PREDICTED: exocyst complex component 7 isoform X7 [Gallus gallus]
PB.2151.33	ENSGALG00000031120	novel	HNRNPH2	7.636	1.56	0.203047	0.00057994	13	14288394	14297587	+	GO:0003676;GO:0019013;GO:0000166;GO:0030529	K12898	gi|45383173|ref|NP_989827.1| heterogeneous nuclear ribonucleoprotein H [Gallus gallus] &gt;gi|33521618|gb|AAQ20009.1| heterogeneous nuclear ribonucleoprotein H1-like protein [Gallus gallus]
PB.94.7	ENSGALG00000009547	novel	PPHLN1	11.8215	2.399	0.202438	7.02512e-05	1	29702702	29770992	+	GO:0005654;GO:0044822;GO:0005794	-	gi|971370924|ref|XP_015136719.1| PREDICTED: periphilin-1 isoform X1 [Gallus gallus]
PB.5983.2	ENSGALG00000016385	ENSGALT00000026430	TSSC1	6.3605	1.275	0.199627	0.0196707	3	93570232	93634506	-	-	-	gi|971389870|ref|XP_015140325.1| PREDICTED: protein TSSC1 isoform X1 [Gallus gallus]
PB.7799.5	ENSGALG00000008293	-	PREDICTED: SH3 and PX domains 2A (SH3PXD2A)	12.03	2.333	0.198445	0.0148623	6	24755760	24756551	-	-	-	-
PB.5897.4	ENSGALG00000014953	ENSGALT00000031721	RWDD1	50.0825	9.9745	0.197345	1.1604e-06	3	63825653	63834640	-	-	-	gi|303227908|ref|NP_001026246.2| RWD domain-containing protein 1 [Gallus gallus]
PB.841.5	ENSGALG00000010227	ENSGALT00000016625	KRR1	9.67	1.89	0.193514	0.0377804	1	37894400	37899371	-	GO:0044822;GO:0000462;GO:0005730;GO:0045171;GO:0016020;GO:0032040	K06961	gi|765365468|ref|NP_001025915.2| KRR1 small subunit processome component homolog [Gallus gallus]
PB.961.3	ENSGALG00000027056	novel	ETFBKMT	15.714	2.9455	0.188674	0.0400116	1	59404626	59410994	-	GO:0005759;GO:1904736;GO:0016279;GO:1904733;GO:0018023	-	gi|50728974|ref|XP_416369.1| PREDICTED: protein N-lysine methyltransferase METTL20 [Gallus gallus] &gt;gi|513159991|ref|XP_004937950.1| PREDICTED: protein N-lysine methyltransferase METTL20 [Gallus gallus] &gt;gi|971372210|ref|XP_015142612.1| PREDICTED: protein N-lysine methyltransferase METTL20 [Gallus gallus] &gt;gi|971372212|ref|XP_015142623.1| PREDICTED: protein N-lysine methyltransferase MET…
PB.8830.6	ENSGALG00000038064	ENSGALT00000074031	LOC426615 mesoderm induction early response protein 3-like	9.4395	1.786	0.187685	0.00655222	W	4312012	4365281	-	-	-	gi|971437336|ref|XP_015155924.1| PREDICTED: mesoderm induction early response protein 3-like isoform X1 [Gallus gallus]
PB.6625.8	ENSGALG00000009071	ENSGALT00000014763	HMGB3	10.9985	2.054	0.186756	1.3609e-05	4	17644898	17651421	-	GO:0000400;GO:0045087;GO:0005634;GO:0006355;GO:0032392;GO:0005737;GO:0008301;GO:0045578;GO:0005694;GO:0044822;GO:0045638	K11296	gi|224098124|ref|XP_002198052.1| PREDICTED: high mobility group protein B3 [Taeniopygia guttata] &gt;gi|326924638|ref|XP_003208532.1| PREDICTED: high mobility group protein B3 [Meleagris gallopavo] &gt;gi|524996807|ref|XP_005046186.1| PREDICTED: high mobility group protein B3 [Ficedula albicollis] &gt;gi|527260246|ref|XP_005148374.1| PREDICTED: high mobility group protein B3 [Melopsittacus undula…
PB.6781.8	ENSGALG00000011974	ENSGALT00000019533	RPL7L1	9.0505	1.6865	0.184299	0.00189138	4	54538589	54542245	-	GO:0003735;GO:0044822;GO:0022625;GO:0002181;GO:0005730;GO:0000463	-	gi|57530074|ref|NP_001006452.1| 60S ribosomal protein L7-like 1 [Gallus gallus] &gt;gi|53131656|emb|CAG31836.1| hypothetical protein RCJMB04_12a18 [Gallus gallus]
PB.8787.1	-	-	No matching gene	55.342	10.0435	0.179883	3.84487e-09	W	3912136	3913250	+	-	-	-
PB.7011.1	ENSGALG00000006427	ENSGALT00000101816	CARS	4.2355	0.746	0.179538	0.00569608	5	13266526	13297540	+	GO:0004817;GO:0005829;GO:0000049;GO:0006423;GO:0042803;GO:0046872;GO:0005524	K01883	gi|971397372|ref|XP_015142072.1| PREDICTED: cysteine--tRNA ligase, cytoplasmic isoform X2 [Gallus gallus]
PB.6349.2	ENSGALG00000010638	ENSGALT00000017308	CASP3	8.7085	1.576	0.177887	0.003614	4	39497513	39508266	+	GO:0004190;GO:0097200;GO:0045736;GO:0043029;GO:0005829;GO:0001782;GO:0030182;GO:0043066;GO:0097194;GO:0006974;GO:0034349;GO:0051402;GO:0005634;GO:0007507;GO:0098586;GO:0007605;GO:0048011;GO:0046007;GO:0004861;GO:0030216;GO:0030218;GO:0045165;GO:0030889;GO:0009411;GO:0016485;GO:0009611	K02187	gi|45382613|ref|NP_990056.1| caspase-3 [Gallus gallus] &gt;gi|971392940|ref|XP_015131608.1| PREDICTED: caspase-3 isoform X1 [Gallus gallus] &gt;gi|971392942|ref|XP_015131609.1| PREDICTED: caspase-3 isoform X1 [Gallus gallus] &gt;gi|3450875|gb|AAC32602.1| caspase-3 [Gallus gallus]
PB.8780.1	ENSGALG00000049351	novel	E3 ubiquitin-protein ligase NEDD4-like	31.465	5.6085	0.177751	1.37958e-07	W	3203831	3268109	+	-	-	gi|1003957055|ref|XP_015731928.1| PREDICTED: uncharacterized protein LOC107320518 [Coturnix japonica]
PB.165.3	ENSGALG00000011794	ENSGALT00000019245	DDX47	9.2735	1.6245	0.176949	0.000299678	1	48200516	48208772	+	GO:0008625;GO:0008380;GO:0005730;GO:0006364;GO:0010501;GO:0005524;GO:0016020;GO:0044822;GO:0004004	K14777	gi|56119032|ref|NP_001007854.1| probable ATP-dependent RNA helicase DDX47 [Gallus gallus] &gt;gi|53130308|emb|CAG31483.1| hypothetical protein RCJMB04_6o10 [Gallus gallus]
PB.1851.2	ENSGALG00000032349	ENSGALT00000063435	CDH5	10.7975	1.925	0.175594	2.19196e-06	11	11518763	11547949	-	GO:2000114;GO:0016337;GO:0005912;GO:0005509;GO:1903142;GO:0019903;GO:0008285;GO:0016021;GO:0005923;GO:0001955;GO:0044325;GO:0008013;GO:0007156;GO:0007043;GO:0060317;GO:0007179;GO:0009897;GO:0005102	K06533	gi|45383674|ref|NP_989558.1| cadherin-5 precursor [Gallus gallus] &gt;gi|23452345|gb|AAN33002.1| vascular endothelial cadherin precursor [Gallus gallus]
PB.3512.1	ENSGALG00000048095	ENSGALT00000107473	Un-named gene	17.429	3.0145	0.171559	2.70843e-08	2	81690137	81693822	+	-	-	gi|847175420|ref|XP_012810533.1| PREDICTED: endogenous retrovirus group K member 18 Pol protein-like [Xenopus tropicalis]
PB.4081.4	ENSGALG00000013621	ENSGALT00000022162	ATP6V1H	15.9035	2.625	0.164282	0.0185601	2	110241124	110289580	-	GO:0070062;GO:0015991;GO:0006897;GO:0046961;GO:0005765;GO:0000221	K02144	gi|309319792|ref|NP_001184255.1| V-type proton ATPase subunit H [Gallus gallus] &gt;gi|675621267|ref|XP_008938693.1| PREDICTED: V-type proton ATPase subunit H isoform X1 [Merops nubicus] &gt;gi|699683902|ref|XP_009887484.1| PREDICTED: V-type proton ATPase subunit H isoform X1 [Charadrius vociferus]
PB.6591.3	ENSGALG00000007470	novel	POLR1D	113.882	18.7485	0.163279	5.46869e-09	4	11170880	11177013	-	-	K03020	gi|118089544|ref|XP_426271.2| PREDICTED: DNA-directed RNA polymerases I and III subunit RPAC2 [Gallus gallus]
PB.1347.13	ENSGALG00000043421	novel	ZMYM2	6.14	0.973	0.158659	0.00438609	1	180409383	180447677	-	GO:0005737;GO:0007275;GO:0008270;GO:0022604;GO:0003677;GO:0006357;GO:0000981;GO:0007010;GO:0005654	-	gi|971378342|ref|XP_004938871.2| PREDICTED: zinc finger MYM-type protein 2 isoform X2 [Gallus gallus] &gt;gi|971378344|ref|XP_004938872.2| PREDICTED: zinc finger MYM-type protein 2 isoform X2 [Gallus gallus]
PB.2151.25	ENSGALG00000031120	novel	HNRNPH2	15.3695	2.4415	0.157587	4.11866e-08	13	14281885	14297581	+	GO:0000166;GO:0003676	K12898	gi|53127638|emb|CAG31148.1| hypothetical protein RCJMB04_2m14 [Gallus gallus]
PB.8760.1	-	-	No matching gene	4.524	0.7095	0.154809	0.00111485	W	343616	346205	+	-	-	-
PB.8820.1	ENSGALG00000030707	-	chromosome Z open reading frame, human C18orf25 pseudogene	11.645	1.793	0.153721	0.00119359	W	1640618	1647601	-	-	-	-
PB.8818.1	ENSGALG00000054989	novel	Un-named gene	8.4885	1.3045	0.151652	0.00281723	W	1227764	1231179	-	-	-	gi|926495336|ref|XP_013796321.1| PREDICTED: uncharacterized protein LOC106483022 [Apteryx australis mantelli]
PB.6057.1	ENSGALG00000046867	novel	GET3	47.679	7.197	0.150438	1.60064e-09	30	1187791	1191263	-	GO:0006810;GO:0070062;GO:0005730;GO:0005783;GO:0016887;GO:0046872;GO:0005524;GO:0045048	K01551	gi|1004005904|ref|XP_015706121.1| PREDICTED: ATPase ASNA1 [Coturnix japonica]
PB.1733.9	ENSGALG00000004935	ENSGALT00000104129	LSM14A	3.1775	0.4485	0.146426	0.00988705	11	10873015	10890623	+	GO:0003725;GO:0039529;GO:0060340;GO:0043231;GO:0044822;GO:0000932;GO:0003727;GO:0003690;GO:0033962;GO:0010494	K18749	gi|61098250|ref|NP_001012796.1| protein LSM14 homolog A [Gallus gallus] &gt;gi|53130474|emb|CAG31566.1| hypothetical protein RCJMB04_8b16 [Gallus gallus]
PB.8785.1	Novel gene	novel	PREDICTED: LOC121108212	13.813	1.9985	0.142902	6.84583e-07	W	3749169	3751119	+	-	-	gi|733916195|ref|XP_010720242.1| PREDICTED: endogenous retrovirus group K member 113 Gag polyprotein-like [Meleagris gallopavo]
PB.4401.2	ENSGALG00000001555	ENSGALT00000104599	AURKAIP1	5.05	0.7085	0.142579	0.0214498	21	2239254	2241827	+	GO:0005739;GO:0005654;GO:0045862	K16830	gi|71894893|ref|NP_001026043.1| aurora kinase A-interacting protein [Gallus gallus] &gt;gi|971428741|ref|XP_015152354.1| PREDICTED: aurora kinase A-interacting protein isoform X1 [Gallus gallus] &gt;gi|971428743|ref|XP_015152355.1| PREDICTED: aurora kinase A-interacting protein isoform X1 [Gallus gallus] &gt;gi|971428745|ref|XP_015152356.1| PREDICTED: aurora kinase A-interacting protein isoform X…
PB.8069.1	ENSGALG00000008818	novel	IDH1	3.991	0.5625	0.139542	0.00492083	7	13798426	13810950	-	GO:0051287;GO:0006103;GO:0004450;GO:0005102;GO:0060696;GO:0005777;GO:0070062;GO:0006979;GO:0005829;GO:0071071;GO:0006749;GO:0005739;GO:0006102;GO:0042803;GO:0006099;GO:0000287	K00031	gi|513193823|ref|XP_421965.3| PREDICTED: isocitrate dehydrogenase [NADP] cytoplasmic isoform X1 [Gallus gallus]
PB.8800.1	ENSGALG00000046789	ENSGALT00000106327	Un-named gene	9.8825	1.3805	0.137303	1.37004e-08	W	5860392	5863760	+	-	-	gi|971446241|ref|XP_015128132.1| PREDICTED: endogenous retrovirus group K member 9 Pol protein-like [Gallus gallus]
PB.1882.3	ENSGALG00000000811	ENSGALT00000086981	IST1	56.5085	7.5285	0.13279	2.98774e-23	11	19722893	19729864	-	GO:0005813;GO:0009838;GO:0019076;GO:0045862;GO:0048672;GO:0005829;GO:0090541;GO:0090543;GO:0070062;GO:0015031;GO:0000910;GO:0032403;GO:0098779;GO:0002230;GO:0005793;GO:0046745;GO:0098792	K19476	gi|971415252|ref|XP_015148205.1| PREDICTED: IST1 homolog isoform X1 [Gallus gallus] &gt;gi|971415254|ref|XP_015148206.1| PREDICTED: IST1 homolog isoform X1 [Gallus gallus]
PB.8775.1	ENSGALG00000035785	novel	LOC425347	4.4095	0.5815	0.131015	0.00352947	W	2170587	2172540	+	GO:0046872	-	gi|733924421|ref|XP_010723440.1| PREDICTED: LOW QUALITY PROTEIN: zinc finger protein 532 [Meleagris gallopavo]
PB.8753.24	-	-	-	6.7045	0.831	0.128675	0.0178942	MT	6642	8260	+	-	-	-
PB.2510.3	ENSGALG00000002056	ENSGALT00000003199	TANGO2	6.8815	0.836	0.127367	0.0145416	15	1558449	1573086	+	-	-	gi|56119064|ref|NP_001007837.1| transport and Golgi organization protein 2 homolog [Gallus gallus] &gt;gi|971420718|ref|XP_015130735.1| PREDICTED: transport and Golgi organization protein 2 homolog isoform X1 [Gallus gallus] &gt;gi|971420720|ref|XP_015130736.1| PREDICTED: transport and Golgi organization protein 2 homolog isoform X1 [Gallus gallus] &gt;gi|971420722|ref|XP_015130737.1| PREDICTED: …
PB.8831.7	ENSGALG00000040086	novel	HNRNPKL	12.7215	1.5675	0.123329	5.97774e-07	W	4704233	4723683	-	GO:0000978;GO:0001077;GO:0072369;GO:0005925;GO:0044822;GO:0000790;GO:0048025;GO:0070062;GO:0048260;GO:0071013;GO:0045716;GO:0016020;GO:0043066;GO:1902165;GO:0010988	K12886	gi|971437307|ref|XP_015155910.1| PREDICTED: heterogeneous nuclear ribonucleoprotein K isoform X1 [Gallus gallus] &gt;gi|971437309|ref|XP_015155911.1| PREDICTED: heterogeneous nuclear ribonucleoprotein K isoform X1 [Gallus gallus] &gt;gi|971437311|ref|XP_015155912.1| PREDICTED: heterogeneous nuclear ribonucleoprotein K isoform X1 [Gallus gallus] &gt;gi|971437313|ref|XP_015155913.1| PREDICTED: hete…
PB.7557.12	ENSGALG00000004108_ENSGALG00000049431	novel	CCAR1	6.0365	0.757	0.122483	7.07164e-05	6	11438908	11457567	+	GO:0030374;GO:1903507;GO:0006355;GO:0008284;GO:0001047;GO:0030335;GO:0044822;GO:0003714	-	gi|513190641|ref|XP_004942064.1| PREDICTED: cell division cycle and apoptosis regulator protein 1 isoform X2 [Gallus gallus]
PB.7643.8	ENSGALG00000008542	novel	ADD3	2.7885	0.3355	0.114337	0.0134036	6	26748193	26766273	+	GO:0000794;GO:0005886;GO:0005654;GO:0005938;GO:0005911;GO:0005198;GO:0005903;GO:0005856	K18622	gi|971402537|ref|XP_015144024.1| PREDICTED: gamma-adducin isoform X2 [Gallus gallus]
PB.1044.3	ENSGALG00000014708	ENSGALT00000086521	GSTK1	2.129	0.2125	0.105276	0.0243294	1	78425547	78436531	-	GO:0005743;GO:0005102;GO:0004364;GO:0005777;GO:0070062;GO:0030855;GO:0004602;GO:0098869;GO:0006749;GO:0015035;GO:0055114	K13299	gi|310772238|ref|NP_001185578.1| glutathione S-transferase kappa 1 [Gallus gallus]
PB.8804.1	Novel gene	novel	PREDICTED: Gallus gallus uncharacterized LOC121108213 (LOC121108213)	49.287	5.042	0.101242	3.10795e-16	W	6560301	6562654	+	-	-	gi|5733984|gb|AAD49808.1|AF125529_1 gag/env fusion protein, partial [Gallus gallus]
PB.7704.1	ENSGALG00000021213	ENSGALT00000034167	UBE2D1	7.703	0.74	0.0964335	0.0160192	6	5935571	5951307	-	GO:0000151;GO:0050852;GO:0005524;GO:1902916;GO:0031145;GO:0000122;GO:0043234;GO:0035666;GO:0002223;GO:0070936;GO:0061418;GO:0038095;GO:0005515;GO:0051436;GO:0061631;GO:0005829;GO:0051437;GO:0030509;GO:0005654	K06689	gi|4507773|ref|NP_003329.1| ubiquitin-conjugating enzyme E2 D1 isoform 1 [Homo sapiens] &gt;gi|21703838|ref|NP_663395.1| ubiquitin-conjugating enzyme E2 D1 [Mus musculus] &gt;gi|84000307|ref|NP_001033256.1| ubiquitin-conjugating enzyme E2 D1 [Bos taurus] &gt;gi|118403844|ref|NP_001072142.1| UB2D1 [Sus scrofa] &gt;gi|157818361|ref|NP_001102000.1| ubiquitin-conjugating enzyme E2 D1 [Rattus norvegic…
PB.2512.1	ENSGALG00000002107	ENSGALT00000003289	RANBP1	20.579	1.955	0.0962375	0.0312146	15	1604862	1612194	+	GO:0008536;GO:0043547;GO:0005813;GO:0006606;GO:0005096;GO:0006405;GO:0005634;GO:0046604;GO:0005737;GO:0007051;GO:0000082;GO:0006511	K15306	gi|57525160|ref|NP_001006183.1| ran-specific GTPase-activating protein [Gallus gallus] &gt;gi|53133852|emb|CAG32255.1| hypothetical protein RCJMB04_20p3 [Gallus gallus]
PB.7390.8	ENSGALG00000010025	ENSGALT00000068035	SNX32	12.276	1.1605	0.0930473	0.0301924	5	36127149	36150047	-	GO:0005622;GO:0034713;GO:0006886;GO:0035091	K17920	gi|119331150|ref|NP_001073225.1| sorting nexin-6 [Gallus gallus] &gt;gi|1003782540|ref|XP_015720485.1| PREDICTED: sorting nexin-6 isoform X2 [Coturnix japonica] &gt;gi|53132618|emb|CAG31921.1| hypothetical protein RCJMB04_13l2 [Gallus gallus]
PB.8808.1	ENSGALG00000048542	novel	UBE2R2L ubiquitin-conjugating enzyme E2 R2-like	2.9595	0.274	0.0925228	0.000471267	W	67931	141490	-	GO:0043161;GO:0061631;GO:0006513;GO:0061630;GO:0005524;GO:0031625;GO:0070936;GO:0005737	K02207	gi|240120071|ref|NP_001155292.1| ubiquitin-conjugating enzyme E2 R2 [Taeniopygia guttata] &gt;gi|771915244|ref|NP_001026582.2| ubiquitin-conjugating enzyme E2 R2 [Gallus gallus] &gt;gi|363743933|ref|XP_424727.3| PREDICTED: ubiquitin-conjugating enzyme E2 R2 [Gallus gallus] &gt;gi|525026062|ref|XP_005060483.1| PREDICTED: ubiquitin-conjugating enzyme E2 R2 [Ficedula albicollis] &gt;gi|543374461|ref…
PB.5005.1	-	-	No matching gene	33.8355	3.08	0.0907073	8.73344e-06	27	33123	34321	-	-	-	-
PB.8831.2	ENSGALG00000040086	novel	HNRNPKL	5.634	0.515	0.0904342	1.73813e-05	W	4703622	4723713	-	GO:0000978;GO:0005737;GO:0001077;GO:0072369;GO:0044822;GO:0005925;GO:0000790;GO:0048025;GO:0070062;GO:0005654;GO:0071013;GO:0048260;GO:0045716;GO:0016020;GO:0043066;GO:1902165;GO:0010988	K12886	gi|71897277|ref|NP_001026556.1| heterogeneous nuclear ribonucleoprotein K [Gallus gallus] &gt;gi|75571241|sp|Q5ZIQ3.1|HNRPK_CHICK RecName: Full=Heterogeneous nuclear ribonucleoprotein K; Short=hnRNP K &gt;gi|53135051|emb|CAG32390.1| hypothetical protein RCJMB04_24e23 [Gallus gallus]
PB.7390.5	ENSGALG00000010025	ENSGALT00000068035	SNX32	32.3375	2.9185	0.0892021	3.7388e-25	5	36126016	36150047	-	GO:0034713;GO:0006886;GO:0035091;GO:0005622	K17920	gi|119331150|ref|NP_001073225.1| sorting nexin-6 [Gallus gallus] &gt;gi|1003782540|ref|XP_015720485.1| PREDICTED: sorting nexin-6 isoform X2 [Coturnix japonica] &gt;gi|53132618|emb|CAG31921.1| hypothetical protein RCJMB04_13l2 [Gallus gallus]
PB.8794.3	ENSGALG00000049219	ENSGALT00000095630	Un-named gene	5.38	0.467	0.0858633	0.000149343	W	4118691	4124956	+	-	-	gi|926497671|ref|XP_013797525.1| PREDICTED: endogenous retrovirus group K member 18 Pol protein-like [Apteryx australis mantelli]
PB.8823.1	-	-	No matching gene	16.0215	1.36	0.0846956	7.62407e-06	W	2455689	2456712	-	-	-	-
PB.7764.8	ENSGALG00000006137	novel	ARHGAP22	4.4525	0.385	0.0839134	0.00411331	6	19118208	19142833	-	GO:0043547;GO:0005096;GO:0005925;GO:0007165	-	gi|513191246|ref|XP_004942188.1| PREDICTED: rho GTPase-activating protein 22 isoform X9 [Gallus gallus]
PB.8786.1	ENSGALG00000054371	ENSGALT00000104198	Un-named gene	14.454	1.2425	0.0833331	9.50137e-06	W	3906684	3908852	+	-	-	gi|960948106|ref|XP_014798428.1| PREDICTED: uncharacterized protein LOC106888600 [Calidris pugnax]
PB.8138.6	ENSGALG00000012159	ENSGALT00000019859	ACTR3	10.5725	0.8865	0.0830642	6.85493e-08	7	29611779	29637785	-	GO:0034314;GO:0016344;GO:0051653;GO:0070062;GO:0060271;GO:0005903;GO:0005925;GO:0008356;GO:0005911;GO:0007163;GO:0005737;GO:0051015;GO:0033206;GO:0005885;GO:0030027;GO:0005200;GO:0005524;GO:0016020	K18584	gi|45383528|ref|NP_989638.1| actin-related protein 3 [Gallus gallus] &gt;gi|527271955|ref|XP_005153831.1| PREDICTED: actin-related protein 3 [Melopsittacus undulatus] &gt;gi|542158453|ref|XP_005487977.1| PREDICTED: actin-related protein 3 [Zonotrichia albicollis] &gt;gi|543348540|ref|XP_005519679.1| PREDICTED: actin-related protein 3 isoform X2 [Pseudopodoces humilis] &gt;gi|768367668|ref|XP_0115…
PB.8840.1	ENSGALG00000035780	novel	E3 ubiquitin-protein ligase KCMF1-like	17.4065	1.4545	0.0830034	4.36287e-13	W	6363915	6371179	-	-	-	gi|727049046|ref|XP_010404579.1| PREDICTED: uncharacterized protein LOC104693568 [Corvus cornix cornix]
PB.8833.1	Novel gene	novel	PREDICTED: CHD-W chromodomain helicase DNA binding protein 1	4.984	0.41	0.0821658	0.000660636	W	5051502	5053296	-	-	-	gi|726990533|ref|XP_010400797.1| PREDICTED: uncharacterized protein LOC104691101 [Corvus cornix cornix] &gt;gi|726994565|ref|XP_010412007.1| PREDICTED: uncharacterized protein LOC104698400 [Corvus cornix cornix] &gt;gi|726996491|ref|XP_010388599.1| PREDICTED: uncharacterized protein LOC104683409 [Corvus cornix cornix] &gt;gi|727004470|ref|XP_010392338.1| PREDICTED: uncharacterized protein LOC1046…
PB.8817.1	Novel gene	novel	No matching gene	3.4755	0.282	0.0806671	0.000240381	W	920898	923733	-	-	-	-
PB.8830.1	ENSGALG00000038064	ENSGALT00000074031	LOC426615 mesoderm induction early response protein 3-like	24.7	1.987	0.080054	1.12911e-16	W	4214784	4365233	-	GO:0005634;GO:0003677	-	gi|971437336|ref|XP_015155924.1| PREDICTED: mesoderm induction early response protein 3-like isoform X1 [Gallus gallus]
PB.8489.2	ENSGALG00000011340	ENSGALT00000018517	ZRANB2	4.0195	0.3115	0.0786645	0.000779332	8	29461759	29472802	-	GO:0005654;GO:0007186;GO:0008270;GO:0004957;GO:0044822;GO:0016021;GO:0004960	-	gi|71896845|ref|NP_001026468.1| zinc finger Ran-binding domain-containing protein 2 [Gallus gallus] &gt;gi|971408826|ref|XP_015146542.1| PREDICTED: zinc finger Ran-binding domain-containing protein 2 isoform X1 [Gallus gallus] &gt;gi|75571429|sp|Q5ZLX5.1|ZRAB2_CHICK RecName: Full=Zinc finger Ran-binding domain-containing protein 2 &gt;gi|53128063|emb|CAG31268.1| hypothetical protein RCJMB04_4i6 […
PB.8689.14	ENSGALG00000008864	ENSGALT00000014399	FXR1	7.8855	0.593	0.0758094	0.00192384	9	17247382	17278070	-	GO:0043197;GO:0002151;GO:0005634;GO:0016020;GO:0043034;GO:0017148;GO:0035770;GO:0005844;GO:0007517;GO:0030424;GO:0048471;GO:0003730	K15516	gi|60302852|ref|NP_001012619.1| fragile X mental retardation syndrome-related protein 1 [Gallus gallus] &gt;gi|60098755|emb|CAH65208.1| hypothetical protein RCJMB04_7n20 [Gallus gallus]
PB.8827.1	ENSGALG00000033705	ENSGALT00000076294	LOC430766	56.4255	3.974	0.0699903	5.02232e-40	W	3607684	3662451	-	GO:0005524;GO:0005515;GO:0016787	K13525	gi|733924596|ref|XP_010723528.1| PREDICTED: transitional endoplasmic reticulum ATPase [Meleagris gallopavo] &gt;gi|971446373|ref|XP_015128189.1| PREDICTED: transitional endoplasmic reticulum ATPase-like [Gallus gallus] &gt;gi|1034707186|gb|JAS03187.1| W-linked valosin containing protein [Gallus gallus gallus]
PB.4154.4	Novel gene	novel	No matching gene	32.2545	2.262	0.0696766	4.99752e-28	2	132358462	132361440	-	-	-	gi|5733984|gb|AAD49808.1|AF125529_1 gag/env fusion protein, partial [Gallus gallus]
PB.1762.2	ENSGALG00000005674	novel	USP10	37.485	2.5715	0.0682212	3.43187e-29	11	16858574	16903453	+	GO:0005654;GO:0006511;GO:0044325;GO:0004843;GO:0044822;GO:0016579;GO:0004197;GO:0002039;GO:0005769;GO:0030330;GO:0006281;GO:0010506	K11841	gi|57524928|ref|NP_001006130.1| ubiquitin carboxyl-terminal hydrolase 10 [Gallus gallus] &gt;gi|75571288|sp|Q5ZJN4.1|UBP10_CHICK RecName: Full=Ubiquitin carboxyl-terminal hydrolase 10; AltName: Full=Deubiquitinating enzyme 10; AltName: Full=Ubiquitin thioesterase 10; AltName: Full=Ubiquitin-specific-processing protease 10 &gt;gi|53133460|emb|CAG32059.1| hypothetical protein RCJMB04_16o18 [Gallus …
PB.8761.1	Novel gene	novel	No matching gene	14.12	0.9325	0.0657012	3.6729e-10	W	348294	350687	+	-	-	gi|697000139|ref|XP_009566162.1| PREDICTED: endogenous retrovirus group K member 19 Pol protein-like [Cuculus canorus]
PB.8764.1	Novel gene	novel	No matching gene	5.7715	0.3785	0.0651913	3.04307e-08	W	739439	744016	+	-	-	gi|960958572|ref|XP_014793918.1| PREDICTED: uncharacterized protein LOC106885910 [Calidris pugnax]
PB.8776.1	Novel gene	novel	No matching gene	2.409	0.1485	0.0602951	0.000449576	W	2279365	2282635	+	-	-	gi|1003957055|ref|XP_015731928.1| PREDICTED: uncharacterized protein LOC107320518 [Coturnix japonica]
PB.8791.1	ENSGALG00000030382	-	Golgi phosphoprotein 3-like	3.847	0.243	0.0589907	0.00018017	W	3985368	3987763	+	-	-	-
PB.8794.1	ENSGALG00000049219	ENSGALT00000095630	Un-named gene	34.849	1.9945	0.0564009	7.14132e-14	W	4116705	4120548	+	-	-	gi|847175420|ref|XP_012810533.1| PREDICTED: endogenous retrovirus group K member 18 Pol protein-like [Xenopus tropicalis]
PB.8772.3	ENSGALG00000035998	novel	HINTW	51.355	2.8345	0.054933	1.41364e-07	W	1840726	1843135	+	GO:0046983;GO:0046660;GO:0005634	K02503	gi|971449928|ref|XP_015129682.1| PREDICTED: histidine triad nucleotide-binding protein 1-like [Gallus gallus]
PB.7829.1	ENSGALG00000009502	novel	ATE1	9.389	0.5065	0.0543847	0.0082754	6	31972154	32042166	-	GO:0004057;GO:0005634;GO:0016598;GO:0005737	K00685	gi|971402810|ref|XP_015144167.1| PREDICTED: arginyl-tRNA--protein transferase 1 isoform X2 [Gallus gallus]
PB.5038.6	ENSGALG00000003882	novel	SMARCE1	7.5745	0.4245	0.0534975	0.00744043	27	7303679	7318217	-	GO:0006337;GO:0016514;GO:0000978;GO:0003723;GO:0043044;GO:0005654;GO:0016922;GO:0000790;GO:0045892;GO:0017053;GO:0000980;GO:0071564;GO:0008080;GO:0071565;GO:0047485;GO:0031492;GO:0022008	K11651	gi|727067283|ref|XP_010411056.1| PREDICTED: SWI/SNF-related matrix-associated actin-dependent regulator of chromatin subfamily E member 1 isoform X3 [Corvus cornix cornix]
PB.8774.1	Novel gene	novel	No matching gene	180.095	9.414	0.0518906	3.37178e-71	W	2134880	2136766	+	-	-	gi|733926580|ref|XP_010724325.1| PREDICTED: LOW QUALITY PROTEIN: endogenous retrovirus group K member 9 Pol protein-like [Meleagris gallopavo]
PB.8841.1	Novel gene	novel	PREDICTED: E3 ubiquitin-protein ligase KCMF1-like	0.873	0.0455	0.0500332	0.0354748	W	6374210	6377684	-	-	-	gi|676413132|gb|KFO56932.1| Poly [ADP-ribose] polymerase 12, partial [Corvus brachyrhynchos]
PB.8821.1	ENSGALG00000041221	-	Un-named gene	61.0585	3.0175	0.0493744	4.93113e-17	W	1839719	1840541	-	-	-	-
PB.8790.1	Novel gene	novel	PREDICTED: Golgi phosphoprotein 3-like	1.5065	0.0845	0.0490268	0.00596225	W	3977002	3980105	+	-	-	gi|944213707|gb|KQK80299.1| hypothetical protein AAES_94444 [Amazona aestiva]
PB.8798.6	ENSGALG00000034905	-	LOC107055444 activated RNA polymerase II transcriptional coactivator p15-like	5.3065	0.2675	0.0481871	1.21436e-05	W	5302804	5319497	+	-	-	-
PB.8829.2	-	-	No matching gene	2.9545	0.1265	0.0481346	0.00591634	W	3947330	4144792	-	-	-	-
PB.8832.1	ENSGALG00000031327	novel	CHD-W chromodomain helicase DNA binding protein 1	22.9385	1.0835	0.0468966	4.15529e-12	W	4989934	4991402	-	-	-	-
PB.8784.3	Novel gene	novel	No matching gene	49.7165	2.25	0.0454382	9.76702e-32	W	3712517	3719145	+	-	-	gi|1003713317|ref|XP_015709434.1| PREDICTED: endogenous retrovirus group K member 113 Gag polyprotein-like [Coturnix japonica]
PB.8772.10	ENSGALG00000035998	-	HINTW histidine triad nucleotide binding protein W	15.141	0.7085	0.0439364	0.000373128	W	1841390	1843133	+	-	-	-
PB.5847.2	ENSGALG00000013607	ENSGALT00000022138	FBXO5	4.2255	0.184	0.0433822	0.00562389	3	49697480	49702885	-	GO:0046785;GO:0007057;GO:0019901;GO:0045835;GO:0005819;GO:0001556;GO:0005737;GO:0051436;GO:0016050;GO:0007088;GO:0005654	K10292	gi|971388245|ref|XP_015139743.1| PREDICTED: F-box only protein 5 [Gallus gallus]
PB.8769.1	ENSGALG00000043758	ENSGALT00000088356	ATP5F1AW	215.12	9.3785	0.0433699	1.43808e-83	W	1391550	1415936	+	-	K02132	gi|363745506|ref|XP_429118.3| PREDICTED: ATP synthase subunit alpha, mitochondrial isoform X1 [Gallus gallus] &gt;gi|971446276|ref|XP_015128147.1| PREDICTED: ATP synthase subunit alpha, mitochondrial-like [Gallus gallus] &gt;gi|1034707242|gb|JAS03215.1| W-linked ATP synthase, H+ transporting, mitochondrial F1 complex, alpha subunit 1, cardiac muscle [Gallus gallus gallus]
PB.8772.1	ENSGALG00000035998	ENSGALT00000051715	HINTW	2508.64	105.817	0.0422249	4.25535e-26	W	1840711	1843135	+	GO:0005634;GO:0046983;GO:0046660	K02503	gi|45382715|ref|NP_990019.1| Wpkci [Gallus gallus] &gt;gi|971446251|ref|XP_015128138.1| PREDICTED: histidine triad nucleotide-binding protein 1-like [Gallus gallus] &gt;gi|971446255|ref|XP_015128139.1| PREDICTED: histidine triad nucleotide-binding protein 1-like [Gallus gallus] &gt;gi|7804665|gb|AAF70130.1|AF148455_1 ASW [Gallus gallus] &gt;gi|7415605|dbj|BAA93456.1| Wpkci [Gallus gallus] &gt;gi|…
PB.8769.4	ENSGALG00000043758	ENSGALT00000088356	ATP5F1AW	7.492	0.32	0.0416778	1.74346e-12	W	1391559	1417749	+	-	K02132	gi|363745506|ref|XP_429118.3| PREDICTED: ATP synthase subunit alpha, mitochondrial isoform X1 [Gallus gallus] &gt;gi|971446276|ref|XP_015128147.1| PREDICTED: ATP synthase subunit alpha, mitochondrial-like [Gallus gallus] &gt;gi|1034707242|gb|JAS03215.1| W-linked ATP synthase, H+ transporting, mitochondrial F1 complex, alpha subunit 1, cardiac muscle [Gallus gallus gallus]
PB.8829.4	ENSGALG00000030382	-	Golgi phosphoprotein 3-like	3.1285	0.1315	0.0413605	5.39176e-05	W	3982122	3986699	-	-	-	-
PB.8788.1	Novel gene	novel	PREDICTED: uncharacterized LOC112530489	0.84	0.0305	0.0406454	0.0134693	W	3959045	3963763	+	GO:0005488	-	gi|733874583|ref|XP_010727051.1| PREDICTED: uncharacterized protein LOC104917485 [Meleagris gallopavo]
PB.8772.6	ENSGALG00000035998	ENSGALT00000051715	HINTW	49.1335	1.923	0.040279	3.85283e-20	W	1840727	1843626	+	GO:0005634;GO:0046983;GO:0046660	K02503	gi|45382715|ref|NP_990019.1| Wpkci [Gallus gallus] &gt;gi|971446251|ref|XP_015128138.1| PREDICTED: histidine triad nucleotide-binding protein 1-like [Gallus gallus] &gt;gi|971446255|ref|XP_015128139.1| PREDICTED: histidine triad nucleotide-binding protein 1-like [Gallus gallus] &gt;gi|7804665|gb|AAF70130.1|AF148455_1 ASW [Gallus gallus] &gt;gi|7415605|dbj|BAA93456.1| Wpkci [Gallus gallus] &gt;gi|…
PB.8772.7	ENSGALG00000035998	novel	HINTW	158.027	5.855	0.0371774	2.09117e-18	W	1840727	1843634	+	GO:0046660;GO:0046983;GO:0005634	K02503	gi|971449928|ref|XP_015129682.1| PREDICTED: histidine triad nucleotide-binding protein 1-like [Gallus gallus]
PB.8788.2	Novel gene	novel	No matching gene	17.757	0.668	0.0370483	2.29216e-32	W	3959130	3963764	+	GO:0005488	-	gi|491845736|gb|AGL33448.1| gag-env fusion protein [Gallus gallus] &gt;gi|755573219|gb|AJK30598.1| gag-env fusion protein [Gallus gallus] &gt;gi|755573221|gb|AJK30599.1| gag-env fusion protein [Gallus gallus] &gt;gi|755573223|gb|AJK30600.1| gag-env fusion protein [Gallus gallus] &gt;gi|755573225|gb|AJK30601.1| gag-env fusion protein [Gallus gallus] &gt;gi|755921005|gb|AJK90195.1| gag-env fusion p…
PB.8771.2	Novel gene	novel	PREDICTED: chromosome Z open reading frame, human C18orf25 pseudogene	13.304	0.484	0.0360288	1.39413e-06	W	1606190	1612765	+	-	-	-
PB.8819.1	ENSGALG00000030707	-	PREDICTED: chromosome Z open reading frame, human C18orf25 pseudogene (LOC100858742)	1.355	0.0505	0.0359897	0.0124451	W	1419557	1454905	-	-	-	-
PB.8803.2	ENSGALG00000035780	ENSGALT00000052745	LOC431003 E3 ubiquitin-protein ligase KCMF1-like	30.138	1.0555	0.0348283	3.26274e-19	W	6346955	6446688	+	GO:0008270;GO:0016874	-	gi|1034707212|gb|JAS03200.1| W-linked potassium channel modulatory factor 1 [Gallus gallus gallus]
PB.8778.1	ENSGALG00000040263	ENSGALT00000058877	LOC107049046	736.134	24.837	0.0336778	3.53422e-67	W	2403711	2407146	+	GO:0005634;GO:0005844;GO:1990928;GO:0034198;GO:0044822;GO:0006412;GO:0005515;GO:0003735;GO:1900087;GO:0022625;GO:0070180;GO:0031672	K02880	gi|28174920|gb|AAH03896.2| Rpl17 protein, partial [Mus musculus]
PB.8772.9	-	-	Wpkci-8 gene	63.8795	2.1185	0.032926	1.7851e-51	W	1841283	1843626	+	-	-	-
PB.8777.1	-	-	No matching gene	6.61	0.218	0.0327339	2.31556e-05	W	2383554	2386248	+	-	-	-
PB.8772.4	ENSGALG00000035998	-	HINTW	68.782	2.1885	0.0321027	3.49269e-13	W	1840646	1843135	+	-	-	-
PB.8772.11	ENSGALG00000035998	-	HINTW	17.0975	0.554	0.0320458	6.90981e-09	W	1842526	1843635	+	-	-	-
PB.8788.3	Novel gene	novel	PREDICTED:uncharacterized LOC112530489	18.0275	0.5525	0.030311	4.87233e-29	W	3959935	3963761	+	GO:0005488	-	gi|491845736|gb|AGL33448.1| gag-env fusion protein [Gallus gallus] &gt;gi|755573219|gb|AJK30598.1| gag-env fusion protein [Gallus gallus] &gt;gi|755573221|gb|AJK30599.1| gag-env fusion protein [Gallus gallus] &gt;gi|755573223|gb|AJK30600.1| gag-env fusion protein [Gallus gallus] &gt;gi|755573225|gb|AJK30601.1| gag-env fusion protein [Gallus gallus] &gt;gi|755921005|gb|AJK90195.1| gag-env fusion p…
PB.8772.2	ENSGALG00000035998	novel	HINTW	178.423	5.3475	0.0297961	2.32867e-32	W	1840716	1843899	+	GO:0046983;GO:0046660;GO:0005634	K02503	gi|971449928|ref|XP_015129682.1| PREDICTED: histidine triad nucleotide-binding protein 1-like [Gallus gallus]
PB.6948.3	ENSGALG00000033781	novel	FEN1	22.8655	0.695	0.0296651	3.98025e-10	5	487824	490176	+	GO:0003677;GO:0043234;GO:0043137;GO:0006284;GO:0000784;GO:0005654;GO:0005739;GO:0004523;GO:0090502;GO:0017108;GO:0000287;GO:0005730;GO:0008409;GO:0005886	K04799	gi|118405170|ref|NP_001072959.1| flap endonuclease 1 [Gallus gallus] &gt;gi|82082625|sp|Q5ZLN4.1|FEN1_CHICK RecName: Full=Flap endonuclease 1; Short=FEN-1; AltName: Full=Flap structure-specific endonuclease 1 &gt;gi|53129083|emb|CAG31359.1| hypothetical protein RCJMB04_5g12 [Gallus gallus]
PB.8829.1	Novel gene_ENSGALG00000049219_AS	novel	No matching gene	2.9365	0.0965	0.0296468	0.000106832	W	3947330	4144794	-	-	-	gi|700402237|ref|XP_009942068.1| PREDICTED: LOW QUALITY PROTEIN: RNA-directed DNA polymerase from mobile element jockey-like [Opisthocomus hoazin]
PB.8759.1	Novel gene_ENSGALG00000052920_AS	novel	No matching gene	4.2055	0.1225	0.029423	0.00147775	W	166318	194608	+	-	K04352	gi|971437265|ref|XP_015155894.1| PREDICTED: ras GTPase-activating protein 1-like [Gallus gallus]
PB.8769.2	ENSGALG00000043758	ENSGALT00000053054	ATP5F1AW	16.846	0.471	0.028725	2.04928e-10	W	1391518	1415944	+	-	K02132	gi|971437275|ref|XP_015155898.1| PREDICTED: ATP synthase subunit alpha, mitochondrial isoform X2 [Gallus gallus]
PB.8792.1	ENSGALG00000030382	-	Golgi phosphoprotein 3-like	1.11	0.0305	0.0279151	0.0315813	W	3992565	3995063	+	-	-	-
PB.3286.13	ENSGALG00000006599	novel	ZMYND11	8.8825	0.2535	0.027536	1.76044e-17	2	9877721	9980232	+	GO:0043124;GO:0005654;GO:0008270;GO:0000977;GO:0003714;GO:0003682;GO:2001237;GO:0000122;GO:0046329;GO:0035064;GO:0034243	-	gi|326921546|ref|XP_003207018.1| PREDICTED: zinc finger MYND domain-containing protein 11 isoform X1 [Meleagris gallopavo] &gt;gi|733891830|ref|XP_010710700.1| PREDICTED: zinc finger MYND domain-containing protein 11 isoform X1 [Meleagris gallopavo] &gt;gi|1003748895|ref|XP_015708550.1| PREDICTED: zinc finger MYND domain-containing protein 11 isoform X1 [Coturnix japonica] &gt;gi|1003748897|ref|X…
PB.8784.5	Novel gene	novel	No matching gene	8.792	0.2265	0.0273863	3.80316e-10	W	3715966	3718273	+	-	-	gi|971392630|ref|XP_015140797.1| PREDICTED: transmembrane protein 192 isoform X1 [Gallus gallus]
PB.8807.2	ENSGALG00000014184	novel	LOC769000 mothers against decapentaplegic homolog 2-like	3.1645	0.085	0.0260116	0.000451758	W	6650828	6714667	+	GO:0007182;GO:1900224;GO:0070411;GO:0001706;GO:0042803;GO:0033613;GO:0035265;GO:0051098;GO:0031016;GO:0071144;GO:0030073;GO:0045165;GO:0070410;GO:0045944;GO:0032444;GO:0030618;GO:0009952;GO:0035556;GO:0060021;GO:0060395;GO:0017015;GO:0019902;GO:0005737;GO:0007352;GO:0000978;GO:0030324;GO:0048617;GO:0045892;GO:0009749;GO:0060039;GO:0048340;GO:0048701;GO:0030513;GO:0001657;GO:0007183;GO:0001707;GO:…	K04500	gi|971437346|ref|XP_015155929.1| PREDICTED: mothers against decapentaplegic homolog 2-like isoform X2 [Gallus gallus]
PB.9235.3	ENSGALG00000051419	lncRNA	Un-named gene	38.915	0.9815	0.0249921	7.19698e-25	Z	27317302	27329846	-	-	-	-
PB.8807.1	ENSGALG00000014184	novel	LOC769000 mothers against decapentaplegic homolog 2-like	3.43	0.076	0.0249179	1.42556e-08	W	6650828	6715917	+	GO:0005737;GO:0007179;GO:0003677;GO:0005667;GO:0003700;GO:0005634;GO:0006355	K04500	gi|363743939|ref|XP_001232181.2| PREDICTED: mothers against decapentaplegic homolog 2-like isoform X1 [Gallus gallus] &gt;gi|971437344|ref|XP_015155928.1| PREDICTED: mothers against decapentaplegic homolog 2-like isoform X1 [Gallus gallus] &gt;gi|1034707178|gb|JAS03183.1| W-linked SMAD family member 2 [Gallus gallus gallus]
PB.8810.1	ENSGALG00000027170	-	LOC100859602 zinc finger SWIM domain-containing protein 6-like	1.676	0.0405	0.0243945	0.0172268	W	549694	551621	-	-	-	-
PB.8807.4	ENSGALG00000014184	novel	LOC769000 mothers against decapentaplegic homolog 2-like	3.0445	0.0805	0.0243692	5.12216e-06	W	6650861	6715914	+	GO:0031016;GO:0001701;GO:0051098;GO:0035265;GO:0071144;GO:0030073;GO:0031410;GO:0007182;GO:1900224;GO:0070411;GO:0042327;GO:0042803;GO:0033613;GO:0001706;GO:0007184;GO:0060395;GO:0007352;GO:0030324;GO:0000978;GO:0017015;GO:0019902;GO:0048617;GO:0045892;GO:0009749;GO:0045944;GO:0070410;GO:0045165;GO:0032444;GO:0009952;GO:0030618;GO:0035556;GO:0060021;GO:0048701;GO:0030513;GO:0001657;GO:0007183;GO:…	K04500	gi|46048929|ref|NP_989892.1| mothers against decapentaplegic homolog 2 [Gallus gallus] &gt;gi|17384013|emb|CAC85407.1| MADH2 protein [Gallus gallus] &gt;gi|1034707176|gb|JAS03182.1| Z-linked SMAD family member 2 [Gallus gallus gallus]
PB.8769.3	ENSGALG00000043758	novel	ATP5F1AW	8.243	0.217	0.0236352	6.61786e-08	W	1391533	1415935	+	-	K02132	gi|363745506|ref|XP_429118.3| PREDICTED: ATP synthase subunit alpha, mitochondrial isoform X1 [Gallus gallus] &gt;gi|971446276|ref|XP_015128147.1| PREDICTED: ATP synthase subunit alpha, mitochondrial-like [Gallus gallus] &gt;gi|1034707242|gb|JAS03215.1| W-linked ATP synthase, H+ transporting, mitochondrial F1 complex, alpha subunit 1, cardiac muscle [Gallus gallus gallus]
PB.8952.1	Novel gene	novel	No matching gene	7.678	0.1795	0.0232963	0.0114582	Z	27313838	27314417	+	-	-	-
PB.8772.5	ENSGALG00000035998	-	HINTW	112.835	2.5965	0.0228103	2.7446e-20	W	1840726	1843135	+	-	-	-
PB.8773.1	Novel gene	novel	PREDICTED: HINTW	33.0345	0.665	0.0200947	6.23677e-32	W	1846343	1848387	+	GO:0016021	-	gi|45383091|ref|NP_989875.1| female expressed transcript 1 [Gallus gallus] &gt;gi|22074804|gb|AAM52407.1| female expressed transcript 1 [Gallus gallus]
PB.8782.1	ENSGALG00000054870	novel	No matching gene	7.162	0.1395	0.0193838	1.30404e-09	W	3494270	3504275	+	-	-	gi|971447263|ref|XP_015128595.1| PREDICTED: thioredoxin-like protein 1 [Gallus gallus]
PB.8831.4	-	-	PREDICTED: Gallus gallus heterogeneous nuclear ribonucleoprotein K like (HNRNPKL)	18.018	0.319	0.0179874	2.42196e-38	W	4704233	4710777	-	-	-	-
PB.8806.3	ENSGALG00000047426	ENSGALT00000098149	Un-named gene	36.7745	0.6795	0.0178002	2.43358e-08	W	6638584	6641028	+	-	-	gi|929509651|ref|XP_014117040.1| PREDICTED: endogenous retrovirus group K member 8 Pol protein-like [Pseudopodoces humilis]
PB.8798.7	ENSGALG00000034905	ENSGALT00000049653	LOC107055444 activated RNA polymerase II transcriptional coactivator p15-like	19.8965	0.355	0.0177009	1.30649e-28	W	5302805	5319389	+	GO:0005730;GO:0070062;GO:0003697;GO:0044822;GO:0045944;GO:0060395;GO:0005667;GO:0003713;GO:0001205	-	gi|363747248|ref|XP_001236661.2| PREDICTED: activated RNA polymerase II transcriptional coactivator p15-like [Gallus gallus] &gt;gi|971437366|ref|XP_015155940.1| PREDICTED: activated RNA polymerase II transcriptional coactivator p15-like [Gallus gallus] &gt;gi|971437368|ref|XP_015155941.1| PREDICTED: activated RNA polymerase II transcriptional coactivator p15-like [Gallus gallus] &gt;gi|971447206…
PB.8806.1	ENSGALG00000047426	ENSGALT00000098149	Un-named gene	25.6305	0.412	0.0158847	2.8209e-26	W	6636661	6641724	+	-	-	gi|971446247|ref|XP_015128136.1| PREDICTED: endogenous retrovirus group K member 18 Pol protein-like, partial [Gallus gallus]
PB.8808.2	ENSGALG00000048542	ENSGALT00000096825	UBE2R2L ubiquitin-conjugating enzyme E2 R2-like	19.4595	0.319	0.0158105	6.9447e-32	W	67938	141465	-	GO:0005524;GO:0031625;GO:0005737;GO:0070936;GO:0043161;GO:0061631;GO:0006513;GO:0061630	K02207	gi|240120071|ref|NP_001155292.1| ubiquitin-conjugating enzyme E2 R2 [Taeniopygia guttata] &gt;gi|771915244|ref|NP_001026582.2| ubiquitin-conjugating enzyme E2 R2 [Gallus gallus] &gt;gi|363743933|ref|XP_424727.3| PREDICTED: ubiquitin-conjugating enzyme E2 R2 [Gallus gallus] &gt;gi|525026062|ref|XP_005060483.1| PREDICTED: ubiquitin-conjugating enzyme E2 R2 [Ficedula albicollis] &gt;gi|543374461|ref…
PB.8781.1	ENSGALG00000031355	-	E3 ubiquitin-protein ligase NEDD4-like	8.5355	0.1315	0.0150513	0.0160617	W	3295068	3295786	+	-	-	-
PB.6209.3	ENSGALG00000006487	ENSGALT00000010487	TM9SF2L	5.328	0.085	0.0134839	0.000206406	4	4425334	4452107	+	GO:0016021	K17086	gi|86129494|ref|NP_001034385.1| transmembrane 9 superfamily member 2-like precursor [Gallus gallus] &gt;gi|53129203|emb|CAG31368.1| hypothetical protein RCJMB04_5h24 [Gallus gallus]
PB.8772.8	ENSGALG00000035998	-	HINTW	15.7305	0.218	0.0131657	6.79348e-17	W	1841235	1843135	+	-	-	-
PB.8778.2	ENSGALG00000040263	novel	LOC107049046-60S ribosomal protein L17	18.22	0.217	0.0125194	6.70344e-12	W	2397284	2407146	+	GO:0034198;GO:0005634;GO:0005844;GO:1990928;GO:0070180;GO:0031672;GO:0005515;GO:0044822;GO:0006412;GO:0003735;GO:1900087;GO:0022625	K02880	gi|28174920|gb|AAH03896.2| Rpl17 protein, partial [Mus musculus]
PB.8806.2	ENSGALG00000047426	ENSGALT00000098149	Un-named gene	23.9665	0.2745	0.0115777	1.09289e-11	W	6636916	6641036	+	-	-	gi|971446247|ref|XP_015128136.1| PREDICTED: endogenous retrovirus group K member 18 Pol protein-like, partial [Gallus gallus]
PB.8806.4	ENSGALG00000047426	-	Un-named gene	26.47	0.345	0.0113486	5.12573e-09	W	6640376	6641027	+	-	-	-
PB.8831.12	ENSGALG00000040086	ENSGALT00000059545	HNRNPKL	34.197	0.3735	0.0105601	2.5233e-22	W	4704234	4724026	-	GO:0070062;GO:0000790;GO:0048025;GO:0048260;GO:0071013;GO:0072369;GO:0001077;GO:0000978;GO:0044822;GO:0005925;GO:0010988;GO:0043066;GO:0045716;GO:0016020;GO:1902165	K12886	gi|971437307|ref|XP_015155910.1| PREDICTED: heterogeneous nuclear ribonucleoprotein K isoform X1 [Gallus gallus] &gt;gi|971437309|ref|XP_015155911.1| PREDICTED: heterogeneous nuclear ribonucleoprotein K isoform X1 [Gallus gallus] &gt;gi|971437311|ref|XP_015155912.1| PREDICTED: heterogeneous nuclear ribonucleoprotein K isoform X1 [Gallus gallus] &gt;gi|971437313|ref|XP_015155913.1| PREDICTED: hete…
PB.8793.1	ENSGALG00000030382	novel	LOC107049174 Golgi phosphoprotein 3-like	14.9085	0.152	0.00961938	2.16697e-23	W	4097154	4106234	+	GO:0030032;GO:0050901;GO:0010821;GO:0032008;GO:0005654;GO:0005802;GO:0008283;GO:0090164;GO:0060352;GO:0009101;GO:0031985;GO:0043066;GO:0005739;GO:0043001;GO:0010467;GO:0048194;GO:0000139;GO:0070273;GO:0045053;GO:0019899;GO:0005829;GO:0050714	K15620	gi|971437323|ref|XP_015155918.1| PREDICTED: Golgi phosphoprotein 3-like [Gallus gallus] &gt;gi|1034707138|gb|JAS03163.1| W-linked golgi phosphoprotein 3 [Gallus gallus gallus]
PB.387.5	ENSGALG00000015377	ENSGALT00000095556	PHLDB2	2.8585	0.0255	0.00909525	4.28247e-05	1	89787889	89807626	+	-	-	gi|971374801|ref|XP_015153143.1| PREDICTED: pleckstrin homology-like domain family B member 2 isoform X7 [Gallus gallus]
PB.8781.2	novelGene_ENSGALG00000031355_AS	novel	E3 ubiquitin-protein ligase NEDD4-like	4.731	0.0425	0.00864388	9.13958e-06	W	3295767	3302116	+	GO:0090304;GO:0003824;GO:0044260	-	gi|971437301|ref|XP_015155907.1| PREDICTED: LOW QUALITY PROTEIN: endogenous retrovirus group K member 11 Pol protein-like [Gallus gallus]
PB.8831.3	ENSGALG00000040086	novel	HNRNPKL	11.0435	0.0895	0.00725031	1.98989e-14	W	4704232	4722839	-	GO:0010988;GO:1902165;GO:0045716;GO:0016020;GO:0043066;GO:0071013;GO:0048260;GO:0000790;GO:0048025;GO:0070062;GO:0044822;GO:0005925;GO:0000978;GO:0001077;GO:0072369	K12886	gi|971437319|ref|XP_015155916.1| PREDICTED: heterogeneous nuclear ribonucleoprotein K isoform X2 [Gallus gallus]
PB.4407.6	ENSGALG00000001872	ENSGALT00000002907	SDF4	24.766	0.1655	0.00667019	4.67498e-06	21	2535913	2548699	+	GO:0005509;GO:0070062;GO:0005770;GO:0016020;GO:0005796;GO:0045444	K19934	gi|239977113|sp|Q5ZKE5.2|CAB45_CHICK RecName: Full=45 kDa calcium-binding protein; Short=Cab45; AltName: Full=Stromal cell-derived factor 4; Short=SDF-4; Flags: Precursor
PB.6807.6	ENSGALG00000042112	ENSGALT00000051025	EIF4E	68.429	0.406	0.00592723	6.39489e-46	4	59890562	59909042	-	GO:0006413;GO:0000082;GO:0070062;GO:0019899;GO:0005845;GO:0016281;GO:0019827;GO:0000932;GO:0016442;GO:0044822;GO:0048471;GO:0045931;GO:0010494;GO:0070491;GO:0033391;GO:0003743;GO:0031370;GO:0001662;GO:0017148;GO:0045665	K03259	gi|971395249|ref|XP_015141129.1| PREDICTED: eukaryotic translation initiation factor 4E [Gallus gallus]
PB.8807.3	ENSGALG00000014184	ENSGALT00000069350	LOC769000 mothers against decapentaplegic homolog 2-like	24.646	0.142	0.00558458	4.3864e-28	W	6650860	6715916	+	GO:0060021;GO:0035556;GO:0009952;GO:0030618;GO:0032444;GO:0070410;GO:0045165;GO:0045944;GO:0009749;GO:0045892;GO:0048617;GO:0019902;GO:0017015;GO:0000978;GO:0030324;GO:0007352;GO:0060395;GO:0007184;GO:0001706;GO:0033613;GO:0042803;GO:0042327;GO:0070411;GO:1900224;GO:0007182;GO:0031410;GO:0030073;GO:0071144;GO:0035265;GO:0031016;GO:0051098;GO:0070723;GO:0046982;GO:0001707;GO:0010718;GO:0070412;GO:…	K04500	gi|363743939|ref|XP_001232181.2| PREDICTED: mothers against decapentaplegic homolog 2-like isoform X1 [Gallus gallus] &gt;gi|971437344|ref|XP_015155928.1| PREDICTED: mothers against decapentaplegic homolog 2-like isoform X1 [Gallus gallus] &gt;gi|1034707178|gb|JAS03183.1| W-linked SMAD family member 2 [Gallus gallus gallus]
PB.8831.1	ENSGALG00000040086	ENSGALT00000060444	HNRNPKL	5.7725	0.0285	0.00516547	1.8875e-07	W	4703505	4723694	-	GO:0071013;GO:0048260;GO:0070062;GO:0048025;GO:0000790;GO:0044822;GO:0005925;GO:0072369;GO:0001077;GO:0000978;GO:0010988;GO:1902165;GO:0043066;GO:0016020;GO:0045716	K12886	gi|971437307|ref|XP_015155910.1| PREDICTED: heterogeneous nuclear ribonucleoprotein K isoform X1 [Gallus gallus] &gt;gi|971437309|ref|XP_015155911.1| PREDICTED: heterogeneous nuclear ribonucleoprotein K isoform X1 [Gallus gallus] &gt;gi|971437311|ref|XP_015155912.1| PREDICTED: heterogeneous nuclear ribonucleoprotein K isoform X1 [Gallus gallus] &gt;gi|971437313|ref|XP_015155913.1| PREDICTED: hete…
PB.9291.7	ENSGALG00000012606	ENSGALT00000020582	ISCA1	26.761	0.0565	0.00224344	2.08354e-44	Z	40832094	40838969	-	GO:0005759;GO:0051537;GO:0097428;GO:0008198;GO:0051539;GO:0005198;GO:0016226	K13628	gi|430727945|ref|NP_001258865.1| iron-sulfur cluster assembly 1 homolog, mitochondrial [Gallus gallus] &gt;gi|1004001042|ref|XP_015704794.1| PREDICTED: iron-sulfur cluster assembly 1 homolog, mitochondrial [Coturnix japonica] &gt;gi|81170638|sp|Q5ZJ74.1|ISCA1_CHICK RecName: Full=Iron-sulfur cluster assembly 1 homolog, mitochondrial; AltName: Full=HESB-like domain-containing protein 2; AltName: Fu…
PB.8820.2	ENSGALG00000030707	-	chromosome Z open reading frame, human C18orf25 pseudogene	19.2895	0.0305	0.00170221	6.59047e-14	W	1640618	1647601	-	-	-	-
PB.8831.8	ENSGALG00000040086	ENSGALT00000060444	HNRNPKL	49.988	0	0	2.92246e-60	W	4704233	4723683	-	GO:0048260;GO:0071013;GO:0000790;GO:0048025;GO:0070062;GO:0044822;GO:0005925;GO:0000978;GO:0072369;GO:0001077;GO:0010988;GO:1902165;GO:0045716;GO:0016020;GO:0043066	K12886	gi|971437307|ref|XP_015155910.1| PREDICTED: heterogeneous nuclear ribonucleoprotein K isoform X1 [Gallus gallus] &gt;gi|971437309|ref|XP_015155911.1| PREDICTED: heterogeneous nuclear ribonucleoprotein K isoform X1 [Gallus gallus] &gt;gi|971437311|ref|XP_015155912.1| PREDICTED: heterogeneous nuclear ribonucleoprotein K isoform X1 [Gallus gallus] &gt;gi|971437313|ref|XP_015155913.1| PREDICTED: hete…
PB.8774.3	-	-	No matching gene	117.248	0	0	1.40726e-46	W	2136040	2136766	+	-	-	-
PB.3874.3	ENSGALG00000040028	ENSGALT00000077329	GLB1	16.7055	0.005	0	6.44372e-36	2	44367317	44413014	-	GO:0070062;GO:0005794;GO:0044262;GO:0004565;GO:0005773	K12309	gi|497241981|ref|NP_001265076.1| beta-galactosidase preproprotein [Gallus gallus]
PB.2215.2	ENSGALG00000042994	ENSGALT00000050071	DDX41	17.8155	0	0	1.26534e-35	13	10892512	10898727	-	-	K13116	gi|733908889|ref|XP_003210383.2| PREDICTED: probable ATP-dependent RNA helicase DDX41 [Meleagris gallopavo]
PB.4636.4	ENSGALG00000004282	ENSGALT00000006807	RCAN3	17.638	0.01	0	1.17054e-33	23	5903435	5910660	+	GO:0005737;GO:0050790;GO:0070884;GO:0031013;GO:0000166;GO:0008597	K17905	gi|71897263|ref|NP_001026078.1| calcipressin-3 [Gallus gallus] &gt;gi|971430636|ref|XP_015153166.1| PREDICTED: calcipressin-3 isoform X1 [Gallus gallus] &gt;gi|53133316|emb|CAG31987.1| hypothetical protein RCJMB04_15g5 [Gallus gallus]
PB.812.2	ENSGALG00000009544	ENSGALT00000015532	ZCRB1	38.3175	0	0	8.40811e-31	1	29690815	29702582	-	GO:0008270;GO:0005689;GO:0044822;GO:0000166;GO:0000398	K13154	gi|475504110|ref|NP_001264287.1| zinc finger CCHC-type and RNA-binding motif-containing protein 1 [Gallus gallus]
PB.8704.7	ENSGALG00000009379	ENSGALT00000015276	SEC62	19.252	0.01	0	7.5657e-29	9	20031613	20047155	-	GO:0005789;GO:0016235;GO:0008565;GO:0006620;GO:0016021;GO:0045111	K12275	gi|60302846|ref|NP_001012620.1| translocation protein SEC62 [Gallus gallus] &gt;gi|82075018|sp|Q5F3A1.1|SEC62_CHICK RecName: Full=Translocation protein SEC62; AltName: Full=Translocation protein 1; Short=TP-1 &gt;gi|60099105|emb|CAH65383.1| hypothetical protein RCJMB04_25p9 [Gallus gallus]
PB.8784.4	Novel gene	novel	No matching gene	70.534	0.0205	0	3.20949e-27	W	3712517	3718273	+	-	-	gi|1003713317|ref|XP_015709434.1| PREDICTED: endogenous retrovirus group K member 113 Gag polyprotein-like [Coturnix japonica]
PB.2236.19	ENSGALG00000004160	ENSGALT00000006615	G3BP1	16.3375	0	0	1.11078e-22	13	13587980	13608625	-	GO:0010494;GO:0090090;GO:0003729;GO:0006810;GO:0005925;GO:0000166	K17265	gi|57525015|ref|NP_001006150.1| ras GTPase-activating protein-binding protein 1 [Gallus gallus] &gt;gi|53127125|emb|CAG31012.1| hypothetical protein RCJMB04_1j5 [Gallus gallus]
PB.3675.5	ENSGALG00000040325	ENSGALT00000101212	EMC2	50.5485	0	0	2.34197e-22	2	132291685	132326563	+	GO:0072546;GO:0005739	-	gi|310923120|ref|NP_001185609.1| ER membrane protein complex subunit 2 [Gallus gallus]
PB.8784.2	Novel gene	novel	No matching gene	23.902	0	0	1.41501e-20	W	3712517	3718280	+	-	-	gi|1003713317|ref|XP_015709434.1| PREDICTED: endogenous retrovirus group K member 113 Gag polyprotein-like [Coturnix japonica]
PB.8831.5	ENSGALG00000040086	novel	HNRNPKL	14.099	0	0	3.00389e-20	W	4704233	4724041	-	GO:0001077;GO:0072369;GO:0000978;GO:0044822;GO:0005925;GO:0070062;GO:0048025;GO:0000790;GO:0071013;GO:0048260;GO:0043066;GO:0016020;GO:0045716;GO:1902165;GO:0010988	K12886	gi|971437307|ref|XP_015155910.1| PREDICTED: heterogeneous nuclear ribonucleoprotein K isoform X1 [Gallus gallus] &gt;gi|971437309|ref|XP_015155911.1| PREDICTED: heterogeneous nuclear ribonucleoprotein K isoform X1 [Gallus gallus] &gt;gi|971437311|ref|XP_015155912.1| PREDICTED: heterogeneous nuclear ribonucleoprotein K isoform X1 [Gallus gallus] &gt;gi|971437313|ref|XP_015155913.1| PREDICTED: hete…
PB.806.1	ENSGALG00000009454	novel	ZNF277	19.061	0	0	2.39448e-19	1	27109331	27163057	-	GO:0000979;GO:0046872;GO:0070301;GO:2000772	-	gi|306518674|ref|NP_001182398.1| zinc finger protein 277 [Gallus gallus]
PB.9062.3	ENSGALG00000014648	ENSGALT00000023609	CETN3	32.119	0.0195	0	3.63216e-19	Z	59940635	59957144	+	-	K16466	gi|733926685|ref|XP_010724368.1| PREDICTED: centrin-3 [Meleagris gallopavo]
PB.8778.4	ENSGALG00000040263	ENSGALT00000058877	LOC107049046-60S ribosomal protein L17	56.48	0	0	4.06958e-18	W	2403704	2406624	+	GO:0006412;GO:0003735;GO:0015934	K02880	gi|28174920|gb|AAH03896.2| Rpl17 protein, partial [Mus musculus]
PB.3488.2	Novel gene	novel	No matching gene	23.8545	0	0	1.06957e-14	2	69006002	69006944	+	GO:0016021	-	gi|212798|gb|AAA49106.1| transmembrane protein, partial [Gallus gallus]
PB.8710.2	ENSGALG00000054759	ENSGALT00000098207	B3GALNT1	6.4435	0	0	8.73556e-14	9	22252407	22257169	-	GO:0016021;GO:0006486;GO:0009312;GO:0008499;GO:0000139	K00719	gi|363737276|ref|XP_422814.2| PREDICTED: UDP-GalNAc:beta-1,3-N-acetylgalactosaminyltransferase 1 [Gallus gallus] &gt;gi|513200040|ref|XP_004943570.1| PREDICTED: UDP-GalNAc:beta-1,3-N-acetylgalactosaminyltransferase 1 [Gallus gallus] &gt;gi|513200044|ref|XP_004943571.1| PREDICTED: UDP-GalNAc:beta-1,3-N-acetylgalactosaminyltransferase 1 [Gallus gallus] &gt;gi|971411601|ref|XP_015147259.1| PREDICTED…
PB.3751.5	ENSGALG00000007435	ENSGALT00000085826	RAB18	10.801	0	0	1.11366e-13	2	15786146	15799233	-	GO:0019003;GO:0071786;GO:0034389;GO:0007420;GO:0015031;GO:0001654;GO:0007264;GO:0070062;GO:0005525;GO:0071782	K07910	gi|57530682|ref|NP_001006355.1| ras-related protein Rab-18 [Gallus gallus] &gt;gi|1003749210|ref|XP_015708711.1| PREDICTED: ras-related protein Rab-18 [Coturnix japonica] &gt;gi|82233892|sp|Q5ZLG1.1|RAB18_CHICK RecName: Full=Ras-related protein Rab-18; Flags: Precursor &gt;gi|53129987|emb|CAG31432.1| hypothetical protein RCJMB04_6g4 [Gallus gallus]
PB.8454.1	ENSGALG00000010569	ENSGALT00000017199	TXNDC12	38.3995	0	0	7.40461e-13	8	24602649	24611873	-	GO:0055114;GO:0015037;GO:0045454;GO:0005788;GO:1902236	K05360	gi|536287751|ref|NP_001269224.1| thioredoxin domain-containing protein 12 precursor [Gallus gallus]
PB.2257.4	ENSGALG00000032664	ENSGALT00000080875	UBE2B	12.447	0.005	0	2.33816e-12	13	16559220	16567585	-	GO:0031625;GO:0005737;GO:0005657;GO:0005654;GO:0061631;GO:0000790;GO:0006301;GO:0006513;GO:0070534;GO:0070979;GO:0009411;GO:0007288;GO:0033503;GO:0005524;GO:0000237;GO:0043951;GO:0050821;GO:0001666;GO:0033522;GO:0005886;GO:0043161;GO:0001741;GO:0051865;GO:0070936;GO:0001701;GO:0061630;GO:0070076;GO:0070193;GO:0032869;GO:0006344;GO:0042493;GO:0051026;GO:0043066;GO:0060070;GO:0010845;GO:0045141;GO:…	K10574	gi|4507771|ref|NP_003328.1| ubiquitin-conjugating enzyme E2 B [Homo sapiens] &gt;gi|13592123|ref|NP_112400.1| ubiquitin-conjugating enzyme E2 B [Rattus norvegicus] &gt;gi|82697349|ref|NP_001032536.1| ubiquitin-conjugating enzyme E2 B [Bos taurus] &gt;gi|126723273|ref|NP_001075765.1| ubiquitin-conjugating enzyme E2 B [Oryctolagus cuniculus] &gt;gi|238231386|ref|NP_033484.3| ubiquitin-conjugating e…
PB.7025.16	ENSGALG00000007037	ENSGALT00000032683	PPP6R3	3.386	0	0	2.05864e-11	5	16683947	16735572	+	GO:0005654;GO:0043666;GO:0005886;GO:0019903;GO:0005737	K15501	gi|71894719|ref|NP_001026354.1| serine/threonine-protein phosphatase 6 regulatory subunit 3 [Gallus gallus] &gt;gi|82075434|sp|Q5F471.1|PP6R3_CHICK RecName: Full=Serine/threonine-protein phosphatase 6 regulatory subunit 3; AltName: Full=SAPS domain family member 3 &gt;gi|60098465|emb|CAH65063.1| hypothetical protein RCJMB04_2j4 [Gallus gallus]
PB.3178.2	ENSGALG00000021653	ENSGALT00000035106	IFT22	10.311	0	0	4.11697e-11	19	3655942	3659525	-	GO:0007264;GO:0005525;GO:0005929;GO:0005813;GO:0030992	K07935	gi|118100116|ref|XP_415752.2| PREDICTED: intraflagellar transport protein 22 homolog [Gallus gallus]
PB.8808.3	ENSGALG00000048542	novel	UBE2R2L ubiquitin-conjugating enzyme E2 R2-like	4.3515	0	0	5.11459e-11	W	67938	145024	-	GO:0061630;GO:0006513;GO:0043161;GO:0061631;GO:0005737;GO:0070936;GO:0031625;GO:0005524	K02207	gi|449282130|gb|EMC89027.1| Ubiquitin-conjugating enzyme E2 R2, partial [Columba livia] &gt;gi|483507139|gb|EOA97849.1| Ubiquitin-conjugating enzyme E2 R2, partial [Anas platyrhynchos] &gt;gi|675305527|gb|KFM00789.1| Ubiquitin-conjugating enzyme E2 R2, partial [Aptenodytes forsteri] &gt;gi|676425463|gb|KFO66128.1| Ubiquitin-conjugating enzyme E2 R2, partial [Corvus brachyrhynchos] &gt;gi|67670794…
PB.6134.1	ENSGALG00000047992	-	Un-named gene	19.2685	0	0	1.62883e-10	33	193418	194250	-	-	-	-
PB.8831.11	ENSGALG00000040086	novel	HNRNPKL	24.2875	0	0	1.12816e-09	W	4704233	4723705	-	GO:0005925;GO:0044822;GO:0000978;GO:0072369;GO:0001077;GO:0005737;GO:0005654;GO:0071013;GO:0048260;GO:0000790;GO:0048025;GO:0070062;GO:1902165;GO:0045716;GO:0016020;GO:0043066;GO:0010988	K12886	gi|71897277|ref|NP_001026556.1| heterogeneous nuclear ribonucleoprotein K [Gallus gallus] &gt;gi|75571241|sp|Q5ZIQ3.1|HNRPK_CHICK RecName: Full=Heterogeneous nuclear ribonucleoprotein K; Short=hnRNP K &gt;gi|53135051|emb|CAG32390.1| hypothetical protein RCJMB04_24e23 [Gallus gallus]
PB.1347.8	ENSGALG00000043421	novel	ZMYM2	4.24	0	0	2.0026e-09	1	180409545	180447653	-	GO:0005654;GO:0006357;GO:0000981;GO:0007010;GO:0022604;GO:0003677;GO:0005737;GO:0008270;GO:0007275	-	gi|971378346|ref|XP_015134911.1| PREDICTED: zinc finger MYM-type protein 2 isoform X3 [Gallus gallus]
PB.6705.4	ENSGALG00000010553	ENSGALT00000017172	AIMP1	44.567	0	0	2.20392e-09	4	38405669	38427564	-	GO:0042803;GO:0050900;GO:0005125;GO:0016020;GO:0007267;GO:0009986;GO:0000049;GO:0006954;GO:0017101;GO:0001937;GO:0051020;GO:0005737	K15437	gi|363733172|ref|XP_420496.3| PREDICTED: aminoacyl tRNA synthase complex-interacting multifunctional protein 1 isoform X1 [Gallus gallus]
PB.4144.3	ENSGALG00000032518	ENSGALT00000079087	NCALD	6.73	0	0	3.35031e-09	2	128787383	128829319	-	GO:0019722;GO:0030130;GO:0005509;GO:0015276;GO:0003779;GO:0043014;GO:0003073;GO:0016192;GO:0070062;GO:0034220;GO:0005829;GO:0030276	K19695	gi|45384070|ref|NP_990474.1| neurocalcin-delta [Gallus gallus] &gt;gi|115391972|ref|NP_001041719.1| neurocalcin-delta [Taeniopygia guttata] &gt;gi|326917944|ref|XP_003205253.1| PREDICTED: neurocalcin-delta [Meleagris gallopavo] &gt;gi|514707485|ref|XP_005010660.1| PREDICTED: neurocalcin-delta [Anas platyrhynchos] &gt;gi|524989036|ref|XP_005042422.1| PREDICTED: neurocalcin-delta [Ficedula albicoll…
PB.8727.3	ENSGALG00000006241	ENSGALT00000010094	TUBA3E	5.484	0	0	1.9662e-08	9	24085129	24091645	-	GO:0007017;GO:0005737;GO:0005200;GO:0005525;GO:0005874;GO:0003924	K07374	gi|50752600|ref|XP_422851.1| PREDICTED: tubulin alpha-3 chain [Gallus gallus] &gt;gi|326926245|ref|XP_003209313.1| PREDICTED: tubulin alpha-3 chain [Meleagris gallopavo]
PB.453.13	ENSGALG00000052354	ENSGALT00000098755	SON DNA binding protein	4.1695	0	0	8.91216e-08	1	106749272	106772983	+	GO:0003723;GO:0043484;GO:0051726	-	gi|513162694|ref|XP_004934572.1| PREDICTED: protein SON isoform X1 [Gallus gallus]
PB.5729.3	ENSGALG00000009690	ENSGALT00000015897	CENPF	3.0355	0	0	1.86076e-06	3	21122128	21127912	-	GO:0008134;GO:0021591;GO:0005654;GO:0008022;GO:0045892;GO:0051310;GO:0045502;GO:0045120;GO:0005737;GO:0042803;GO:0030496;GO:0097539;GO:0001822;GO:0005635;GO:0010389;GO:0005930;GO:0005813;GO:0016202;GO:0015031;GO:0036064;GO:0000940;GO:0000922;GO:0016363	K11499	gi|14422164|gb|AAK60425.1| cardiac muscle factor 1, partial [Gallus gallus]
PB.9077.2	ENSGALG00000026757	ENSGALT00000044321	DHFR	11.8825	0	0	3.47434e-06	Z	64257282	64273278	+	GO:0006729;GO:0003729;GO:0006730;GO:0008144;GO:0031427;GO:2000121;GO:0055114;GO:0046654;GO:0009165;GO:0050661;GO:0004146;GO:0006545;GO:0051000	K00287	gi|133778969|ref|NP_001006584.2| dihydrofolate reductase [Gallus gallus] &gt;gi|126507424|gb|ABO15000.1| dihydrofolate reductase [Gallus gallus]
PB.599.3	ENSGALG00000016932	-	MZT1 mitotic spindle organizing protein 1	22.0925	0	0	4.53444e-06	1	157641527	157646190	+	-	-	-
PB.8808.6	ENSGALG00000048542	novel	UBE2R2L ubiquitin-conjugating enzyme E2 R2-like	2.041	0	0	1.0472e-05	W	67958	145024	-	GO:0061630;GO:0006513;GO:0061631;GO:0043161;GO:0070936;GO:0005737;GO:0031625;GO:0005524	K02207	gi|449282130|gb|EMC89027.1| Ubiquitin-conjugating enzyme E2 R2, partial [Columba livia] &gt;gi|483507139|gb|EOA97849.1| Ubiquitin-conjugating enzyme E2 R2, partial [Anas platyrhynchos] &gt;gi|675305527|gb|KFM00789.1| Ubiquitin-conjugating enzyme E2 R2, partial [Aptenodytes forsteri] &gt;gi|676425463|gb|KFO66128.1| Ubiquitin-conjugating enzyme E2 R2, partial [Corvus brachyrhynchos] &gt;gi|67670794…
PB.6275.1	ENSGALG00000009262	novel	FGB	7.154	0	0	1.91827e-05	4	20305302	20315121	+	GO:0043152;GO:0051087;GO:0042730;GO:0072562;GO:0050839;GO:0051592;GO:0070527;GO:0070374;GO:0045921;GO:2000352;GO:0005198;GO:0050714;GO:0046872;GO:0051258;GO:0005577;GO:0072378;GO:0045907;GO:0031091;GO:0031639;GO:1902042;GO:0090277;GO:0034116;GO:0007160;GO:0005102;GO:0030674;GO:0005938;GO:0009897;GO:0070062	K03904	gi|399491|sp|Q02020.1|FIBB_CHICK RecName: Full=Fibrinogen beta chain; Contains: RecName: Full=Fibrinopeptide B; Contains: RecName: Full=Fibrinogen beta chain; Flags: Precursor &gt;gi|211780|gb|AAA48770.1| fibrinogen beta chain, partial [Gallus gallus]
PB.8798.5	ENSGALG00000034905	-	activated RNA polymerase II transcriptional coactivator p15-like	14.59	0.081	0	2.13234e-05	W	5302803	5315904	+	-	-	-
PB.7557.8	ENSGALG00000004108_ENSGALG00000049431	novel	-	2.5325	0	0	2.66712e-05	6	11438904	11457672	+	GO:0030374;GO:1903507;GO:0008284;GO:0006355;GO:0001047;GO:0030335;GO:0003714;GO:0044822	-	gi|118092574|ref|XP_421573.2| PREDICTED: cell division cycle and apoptosis regulator protein 1 isoform X1 [Gallus gallus]
PB.8660.2	ENSGALG00000006807	ENSGALT00000011010	PLSCR5	3.7205	0	0	3.48908e-05	9	11740255	11750518	-	GO:0017121;GO:0017128;GO:0005886	-	gi|971411246|ref|XP_004943368.2| PREDICTED: phospholipid scramblase family member 5 isoform X1 [Gallus gallus] &gt;gi|971411248|ref|XP_015147106.1| PREDICTED: phospholipid scramblase family member 5 isoform X1 [Gallus gallus] &gt;gi|971411250|ref|XP_015147107.1| PREDICTED: phospholipid scramblase family member 5 isoform X1 [Gallus gallus] &gt;gi|971411252|ref|XP_015147108.1| PREDICTED: phospholip…
PB.8057.1	ENSGALG00000008529	ENSGALT00000013901	FASTKD2	23.264	0	0	4.35579e-05	7	12380240	12390781	-	GO:0044822;GO:0019843;GO:0035770;GO:0006468;GO:0004672;GO:0042645;GO:1902775	K18190	gi|363735806|ref|XP_421951.2| PREDICTED: FAST kinase domain-containing protein 2 [Gallus gallus]
PB.640.2	ENSGALG00000042875	ENSGALT00000075072	HMGB1	47.812	0	0	9.05672e-05	1	176491504	176497852	+	GO:0005769;GO:0045819;GO:0045944;GO:0032147;GO:0090026;GO:0001773;GO:0003725;GO:0032728;GO:0010506;GO:0032392;GO:0070182;GO:0003727;GO:0035767;GO:0031497;GO:0043280;GO:0030324;GO:0050718;GO:2000426;GO:0051384;GO:0034145;GO:0009986;GO:0007204;GO:0043537;GO:2000778;GO:0002840;GO:0034137;GO:0032760;GO:0017055;GO:0000405;GO:0019958;GO:0097100;GO:0051103;GO:0005829;GO:0003690;GO:0003700;GO:0046330;GO:…	K10802	gi|45382473|ref|NP_990233.1| high mobility group protein B1 [Gallus gallus] &gt;gi|326914268|ref|XP_003203448.1| PREDICTED: high mobility group protein B1 [Meleagris gallopavo] &gt;gi|971377896|ref|XP_015133153.1| PREDICTED: high mobility group protein B1 isoform X1 [Gallus gallus] &gt;gi|971377898|ref|XP_015133156.1| PREDICTED: high mobility group protein B1 isoform X1 [Gallus gallus] &gt;gi|821…
PB.3811.4	ENSGALG00000010961	ENSGALT00000045214	IGF2BP3	11.2105	0	0	9.48387e-05	2	31156546	31261543	-	GO:0000166;GO:0006417;GO:0005634;GO:0048027;GO:0003730;GO:0051028;GO:0005737	K13197	gi|57530702|ref|NP_001006359.1| insulin-like growth factor 2 mRNA-binding protein 3 [Gallus gallus] &gt;gi|686607567|ref|XP_009280321.1| PREDICTED: insulin-like growth factor 2 mRNA-binding protein 3 isoform X1 [Aptenodytes forsteri] &gt;gi|729758097|ref|XP_010575907.1| PREDICTED: insulin-like growth factor 2 mRNA-binding protein 3 isoform X1 [Haliaeetus leucocephalus] &gt;gi|971380072|ref|XP_015…
PB.319.8	-	-	No matching gene	2.987	0	0	0.000104419	1	75420376	75426488	+	-	-	-
PB.6900.16	ENSGALG00000015664	novel	ADD1	1.196	0	0	0.000117977	4	82295739	82352972	-	GO:0008290;GO:0005886;GO:0042803;GO:0008134;GO:0030507;GO:0046982;GO:0000902;GO:0030218;GO:0005654;GO:0020027;GO:0051017;GO:0035264;GO:0032092;GO:0005198;GO:0006884;GO:0044822;GO:0005925;GO:0051015;GO:0051016;GO:0048873	K18622	gi|971395539|ref|XP_015141259.1| PREDICTED: alpha-adducin isoform X7 [Gallus gallus]
PB.6900.2	ENSGALG00000015664	novel	ADD1	1.196	0	0	0.000117977	4	82295737	82352972	-	GO:0008290;GO:0005886;GO:0030507;GO:0008134;GO:0042803;GO:0000902;GO:0046982;GO:0030218;GO:0020027;GO:0005654;GO:0051017;GO:0032092;GO:0035264;GO:0005198;GO:0044822;GO:0005925;GO:0006884;GO:0051015;GO:0048873;GO:0051016	K18622	gi|971395539|ref|XP_015141259.1| PREDICTED: alpha-adducin isoform X7 [Gallus gallus]
PB.6124.3	ENSGALG00000041924	ENSGALT00000058907	PFDN5	90.423	0	0	0.000165558	33	7246474	7248705	+	GO:0051082;GO:0060041;GO:0016272;GO:0006457;GO:0090090;GO:0045892	K04797	gi|363745941|ref|XP_003643470.1| PREDICTED: prefoldin subunit 5 [Gallus gallus]
PB.8827.2	ENSGALG00000033705	novel	LOC430766 transitional endoplasmic reticulum ATPase-like	1.6525	0	0	0.000173848	W	3607684	3662451	-	GO:2001171;GO:0035861;GO:0018279;GO:0019903;GO:0016887;GO:0005524;GO:0005811;GO:0034098;GO:1990381;GO:0019904;GO:0019079;GO:0005654;GO:0070062;GO:1903007;GO:0032436;GO:0030970;GO:0043209;GO:1990730;GO:0048471;GO:0031625;GO:0071712;GO:0016567;GO:0019985;GO:0036435;GO:0036513;GO:0006919;GO:0006734;GO:0042288;GO:0006302;GO:1903715;GO:0072389;GO:0034214;GO:0031334;GO:1903862;GO:0005829;GO:0035800;GO:…	K13525	gi|733924596|ref|XP_010723528.1| PREDICTED: transitional endoplasmic reticulum ATPase [Meleagris gallopavo] &gt;gi|971446373|ref|XP_015128189.1| PREDICTED: transitional endoplasmic reticulum ATPase-like [Gallus gallus] &gt;gi|1034707186|gb|JAS03187.1| W-linked valosin containing protein [Gallus gallus gallus]
PB.8996.3	ENSGALG00000010694	novel	SECISBP2	1.542	0	0	0.000208628	Z	43567613	43597332	+	GO:0005654;GO:0030529;GO:2000623;GO:0035368;GO:0048666;GO:0021756;GO:0005739;GO:0043021;GO:0003730;GO:0001514	K19539	gi|971439511|ref|XP_015135878.1| PREDICTED: selenocysteine insertion sequence-binding protein 2 isoform X4 [Gallus gallus]
PB.4948.3	ENSGALG00000003474	ENSGALT00000005500	MED20	4.083	0	0	0.000246696	26	5021526	5026354	-	GO:0003713;GO:0006357;GO:0016592;GO:0001104	K13528	gi|57530514|ref|NP_001006327.1| mediator of RNA polymerase II transcription subunit 20 [Gallus gallus] &gt;gi|82082346|sp|Q5ZKY9.1|MED20_CHICK RecName: Full=Mediator of RNA polymerase II transcription subunit 20; AltName: Full=Mediator complex subunit 20; AltName: Full=TRF-proximal protein homolog &gt;gi|53130550|emb|CAG31604.1| hypothetical protein RCJMB04_8k10 [Gallus gallus]
PB.7694.7	ENSGALG00000021262	ENSGALT00000063924	GHITM	18.141	0	0	0.000281244	6	3826307	3833792	-	GO:0005739;GO:0070062;GO:0016021	-	gi|768711638|ref|NP_001026388.2| growth hormone-inducible transmembrane protein [Gallus gallus]
PB.2119.2	ENSGALG00000033666	ENSGALT00000064188	NHP2	18.0335	0	0	0.000281771	13	10806528	10808331	+	GO:0031120;GO:0031429;GO:0022625;GO:0031118;GO:0006412;GO:0034513;GO:0090661;GO:0019013;GO:0000470;GO:0070034;GO:0000469;GO:0044822;GO:0000784;GO:0005654	K11129	gi|356460975|ref|NP_001239073.1| NHP2 ribonucleoprotein [Gallus gallus]
PB.8135.10	ENSGALG00000028046	novel	INSIG2	2.1015	0	0	0.000282926	7	28833674	28845164	-	GO:0010894;GO:0006695;GO:0060021;GO:0032933;GO:0042472;GO:0060363;GO:0006641;GO:0045717;GO:0032937;GO:0042474	-	gi|1003924671|ref|XP_015724224.1| PREDICTED: insulin-induced gene 2 protein isoform X1 [Coturnix japonica]
PB.6257.5	ENSGALG00000008633	novel	SEPT6	1.9255	0	0	0.00031714	4	16507530	16531203	+	GO:0043679;GO:0005525;GO:0008021;GO:0031105	K16939	gi|71895629|ref|NP_001026296.1| septin-6 [Gallus gallus] &gt;gi|53127744|emb|CAG31201.1| hypothetical protein RCJMB04_3d14 [Gallus gallus]
PB.8798.1	ENSGALG00000034905	ENSGALT00000049653	LOC107055444 activated RNA polymerase II transcriptional coactivator p15-like	2.3875	0	0	0.000408441	W	5302803	5319496	+	GO:0005730;GO:0070062;GO:0005667;GO:0060395;GO:0003697;GO:0045944;GO:0044822;GO:0001205;GO:0003713	-	gi|363747248|ref|XP_001236661.2| PREDICTED: activated RNA polymerase II transcriptional coactivator p15-like [Gallus gallus] &gt;gi|971437366|ref|XP_015155940.1| PREDICTED: activated RNA polymerase II transcriptional coactivator p15-like [Gallus gallus] &gt;gi|971437368|ref|XP_015155941.1| PREDICTED: activated RNA polymerase II transcriptional coactivator p15-like [Gallus gallus] &gt;gi|971447206…
PB.5183.12	ENSGALG00000028851	ENSGALT00000044909	RAB8A	7.1095	0	0	0.000544643	28	4528477	4532350	-	GO:0009306;GO:0017137;GO:0030140;GO:0036064;GO:0070062;GO:0006904;GO:0007409;GO:0005813;GO:0055038;GO:0005525;GO:0031489;GO:0005886;GO:0019003;GO:0005730;GO:0045335;GO:0007264;GO:0097546;GO:0003924;GO:0048210	K07901	gi|71895669|ref|NP_001026675.1| ras-related protein Rab-8A [Gallus gallus] &gt;gi|527246472|ref|XP_005141570.1| PREDICTED: ras-related protein Rab-8A [Melopsittacus undulatus] &gt;gi|729729447|ref|XP_010560526.1| PREDICTED: ras-related protein Rab-8A isoform X1 [Haliaeetus leucocephalus] &gt;gi|768396822|ref|XP_011594200.1| PREDICTED: ras-related protein Rab-8A [Aquila chrysaetos canadensis] &gt;…
PB.4759.1	ENSGALG00000007699	ENSGALT00000012476	RPS25	176.432	0	0	0.000736986	24	5664049	5665730	-	GO:0003735;GO:0006614;GO:0000184;GO:0005730;GO:0022627;GO:0019083;GO:0031012;GO:0005515;GO:0044822;GO:0034198;GO:0070062;GO:0005654;GO:0006364;GO:0005844;GO:0000028;GO:0006413	K02975	gi|118102009|ref|XP_001234052.1| PREDICTED: 40S ribosomal protein S25 [Gallus gallus] &gt;gi|326933369|ref|XP_003212778.1| PREDICTED: 40S ribosomal protein S25 [Meleagris gallopavo] &gt;gi|927135287|ref|XP_013911314.1| PREDICTED: 40S ribosomal protein S25 [Thamnophis sirtalis] &gt;gi|1002578314|ref|XP_015668398.1| PREDICTED: 40S ribosomal protein S25 [Protobothrops mucrosquamatus] &gt;gi|10025783…
PB.2151.48	ENSGALG00000031120	ENSGALT00000088178	HNRNPH2	1.564	0	0	0.000776448	13	14281885	14298024	+	GO:0003676;GO:0000166	K12898	gi|53127638|emb|CAG31148.1| hypothetical protein RCJMB04_2m14 [Gallus gallus]
PB.8612.1	ENSGALG00000002169	novel	PLEKHB2	1.023	0	0	0.000788372	9	2399821	2414040	-	GO:0016021;GO:0055038	-	gi|71896883|ref|NP_001026473.1| pleckstrin homology domain-containing family B member 2 [Gallus gallus] &gt;gi|82194887|sp|Q5F3S2.1|PKHB2_CHICK RecName: Full=Pleckstrin homology domain-containing family B member 2; Short=PH domain-containing family B member 2; AltName: Full=Evectin-2 &gt;gi|60098763|emb|CAH65212.1| hypothetical protein RCJMB04_8b5 [Gallus gallus]
PB.4374.4	-	-	-	3.0685	0	0	0.000880598	20	12270989	12288684	-	-	-	-
PB.5512.8	ENSGALG00000015405	ENSGALT00000024849	PREP	20.487	0.01	0	0.000909512	3	68718225	68810985	+	GO:0005737;GO:0006508;GO:0016020;GO:0070008;GO:0004252;GO:0005634	K01322	gi|57530288|ref|NP_001006410.1| prolyl endopeptidase [Gallus gallus] &gt;gi|53127346|emb|CAG31056.1| hypothetical protein RCJMB04_1o16 [Gallus gallus]
PB.3454.4	ENSGALG00000012684	novel	DEK	3.419	0	0	0.00108223	2	60324536	60340521	+	GO:0043292;GO:0044822;GO:0042393;GO:0005634;GO:0003677;GO:2001032	K17046	gi|60302770|ref|NP_001012578.1| protein DEK [Gallus gallus] &gt;gi|971382013|ref|XP_015131356.1| PREDICTED: protein DEK isoform X4 [Gallus gallus] &gt;gi|60098563|emb|CAH65112.1| hypothetical protein RCJMB04_3m16 [Gallus gallus]
PB.7943.7	ENSGALG00000011541	novel	BIN1	1.294	0	0	0.00121819	7	23682773	23766024	+	GO:0030100;GO:0060987;GO:0071156;GO:0005737;GO:0048711;GO:0030424;GO:0042692;GO:0042802;GO:0048156;GO:0060988;GO:0005634;GO:0016020;GO:0070063;GO:0043065;GO:0045664	K12562	gi|701317350|ref|XP_010018798.1| PREDICTED: myc box-dependent-interacting protein 1 isoform X2 [Nestor notabilis]
PB.1024.10	ENSGALG00000031681	novel	M6PR	1.74	0	0	0.00127712	1	75884892	75891425	-	GO:0005537;GO:0000323;GO:0005802;GO:0015578;GO:0015761;GO:0016021;GO:0048471;GO:0005770	K10089	gi|971373607|ref|XP_015148185.1| PREDICTED: cation-dependent mannose-6-phosphate receptor isoform X3 [Gallus gallus]
PB.3907.2	ENSGALG00000043006	ENSGALT00000079713	PDIA4	9.949	0	0	0.0018733	2	54400036	54411502	-	GO:0005788;GO:0034976;GO:0006457;GO:0044822;GO:0003756;GO:0045454;GO:0009986	K09582	gi|971381973|ref|XP_015131335.1| PREDICTED: protein disulfide-isomerase A4 isoform X1 [Gallus gallus]
PB.8555.2	ENSGALG00000007664	ENSGALT00000072981	PSMD1	1.833	0	0	0.00296621	9	15297083	15349452	+	GO:0030234;GO:0004175;GO:0034515;GO:0050790;GO:0043161;GO:0008540;GO:0042176;GO:0005634	K03032	gi|594542505|ref|NP_001012618.2| 26S proteasome non-ATPase regulatory subunit 1 [Gallus gallus]
PB.7810.23	ENSGALG00000009048	novel	ABLIM1	1.4685	0	0	0.00296665	6	28773020	28875468	-	-	K07520	gi|874459026|ref|XP_012950112.1| PREDICTED: actin-binding LIM protein 1 isoform X4 [Anas platyrhynchos]
PB.8842.1	-	-	-	1.199	0	0	0.00315346	W	6382992	6385983	-	-	-	-
PB.8395.1	ENSGALG00000005329	ENSGALT00000008549	MFSD14A	5.9425	0	0	0.00393321	8	12349289	12364545	-	GO:0005215;GO:0016021;GO:0055085	-	gi|527244727|ref|XP_005140707.1| PREDICTED: hippocampus abundant transcript 1 protein [Melopsittacus undulatus]
PB.4343.2	ENSGALG00000004683	novel	TPD52L2	3.2025	0	0	0.00398958	20	9535969	9552121	-	-	-	gi|1003977506|ref|XP_015737307.1| PREDICTED: tumor protein D54 isoform X13 [Coturnix japonica]
PB.4245.1	ENSGALG00000004220	ENSGALT00000006710	SERINC3	3.066	0	0	0.00410842	20	5395588	5402765	+	GO:0005794;GO:0009597;GO:0016021;GO:0051607;GO:0006658;GO:1902237;GO:0006665;GO:0005886;GO:0015825;GO:0045087;GO:0015194	-	gi|57529361|ref|NP_001006291.1| serine incorporator 3 precursor [Gallus gallus] &gt;gi|53133824|emb|CAG32241.1| hypothetical protein RCJMB04_20k12 [Gallus gallus]
PB.9410.6	ENSGALG00000002430	novel	SMN	5.183	0	0	0.00456705	Z	73237467	73242986	-	GO:0005737;GO:0003723;GO:0007409;GO:0007019;GO:0033120;GO:0006397;GO:0010975;GO:0015030	K13129	gi|45383718|ref|NP_989530.1| survival motor neuron protein [Gallus gallus] &gt;gi|971440055|ref|XP_015136067.1| PREDICTED: survival motor neuron protein isoform X1 [Gallus gallus] &gt;gi|971440057|ref|XP_015136068.1| PREDICTED: survival motor neuron protein isoform X1 [Gallus gallus] &gt;gi|13183642|gb|AAK15281.1| survival motor neuron protein [Gallus gallus]
PB.2151.9	ENSGALG00000031120	novel	HNRNPH2	13.705	0	0	0.00470632	13	14281883	14298028	+	GO:0000166;GO:0003676	K12898	gi|53127638|emb|CAG31148.1| hypothetical protein RCJMB04_2m14 [Gallus gallus]
PB.6108.12	Novel gene	novel	-	3.643	0	0	0.00491368	33	6249746	6250855	+	-	-	-
PB.1840.3	ENSGALG00000004528	novel	TSHZ3	2.284	0	0	0.00558422	11	9224459	9226075	-	GO:0046872;GO:0003677;GO:0045892;GO:0003682;GO:0005654	K09236	gi|449266542|gb|EMC77588.1| Teashirt like protein 3 [Columba livia]
PB.942.5	ENSGALG00000033789	ENSGALT00000081140	HSP90B1	1.4125	0	0	0.00618177	1	54711460	54718963	-	GO:0005789;GO:0030496;GO:0005634;GO:0042803;GO:0043066;GO:0006457;GO:0030433;GO:0051082;GO:0005829;GO:0071318;GO:0005788;GO:0009408;GO:0019903;GO:0001948;GO:0005886;GO:0001666;GO:0031247;GO:0050750;GO:0005524;GO:0046790;GO:0030970;GO:0070062;GO:0043666;GO:0003723;GO:0034663;GO:0048471;GO:0031012;GO:0005925	K09487	gi|45383562|ref|NP_989620.1| endoplasmin precursor [Gallus gallus] &gt;gi|119359|sp|P08110.1|ENPL_CHICK RecName: Full=Endoplasmin; AltName: Full=Heat shock 108 kDa protein; Short=HSP 108; Short=HSP108; AltName: Full=Heat shock protein 90 kDa beta member 1; AltName: Full=Transferrin-binding protein; Flags: Precursor &gt;gi|211943|gb|AAA48826.1| heat shock protein 108 [Gallus gallus]
PB.664.3	ENSGALG00000017177	ENSGALT00000099935	MSANTD4	2.356	0	0	0.00675186	1	182457202	182470370	+	GO:0005634	-	gi|118085076|ref|XP_417171.2| PREDICTED: myb/SANT-like DNA-binding domain-containing protein 4 [Gallus gallus] &gt;gi|513166073|ref|XP_004938893.1| PREDICTED: myb/SANT-like DNA-binding domain-containing protein 4 [Gallus gallus] &gt;gi|971378407|ref|XP_015135137.1| PREDICTED: myb/SANT-like DNA-binding domain-containing protein 4 [Gallus gallus] &gt;gi|971378411|ref|XP_015135154.1| PREDICTED: myb/…
PB.664.2	ENSGALG00000017177	ENSGALT00000099935	MSANTD4	2.356	0	0	0.00675186	1	182457202	182470370	+	GO:0005634	-	gi|118085076|ref|XP_417171.2| PREDICTED: myb/SANT-like DNA-binding domain-containing protein 4 [Gallus gallus] &gt;gi|513166073|ref|XP_004938893.1| PREDICTED: myb/SANT-like DNA-binding domain-containing protein 4 [Gallus gallus] &gt;gi|971378407|ref|XP_015135137.1| PREDICTED: myb/SANT-like DNA-binding domain-containing protein 4 [Gallus gallus] &gt;gi|971378411|ref|XP_015135154.1| PREDICTED: myb/…
PB.8931.4	ENSGALG00000014807	novel	MTX3	2.035	0	0	0.00815382	Z	22058493	22068751	+	GO:0005741;GO:0006626	K17776	gi|971437576|ref|XP_015132803.1| PREDICTED: metaxin-3 isoform X5 [Gallus gallus]
PB.1611.2	ENSGALG00000048828	novel	-	1.4505	0	0	0.00875793	10	10806299	10818805	-	-	K16728	gi|971413014|ref|XP_015147497.1| PREDICTED: LOW QUALITY PROTEIN: centrosomal protein of 152 kDa [Gallus gallus]
PB.4394.2	ENSGALG00000001334	ENSGALT00000040376	GNB1	2.696	0	0	0.00893591	21	1932500	1965513	+	GO:0005834;GO:0050909;GO:0007200;GO:0003924;GO:0051020;GO:0060041;GO:0070062;GO:0008283;GO:0043209;GO:0032403;GO:0005765;GO:0001750	K04536	gi|53130298|emb|CAG31478.1| hypothetical protein RCJMB04_6n13 [Gallus gallus]
PB.1285.6	Novel gene	novel	-	0.9625	0	0	0.0124098	1	162633998	162636881	-	-	-	gi|1003713317|ref|XP_015709434.1| PREDICTED: endogenous retrovirus group K member 113 Gag polyprotein-like [Coturnix japonica]
PB.2402.4	-	-	-	4.454	0	0	0.0129802	14	2639331	2640833	-	-	-	-
PB.7226.3	ENSGALG00000029332	ENSGALT00000071295	C5H15orf57	14.6485	0	0	0.013449	5	1126281	1132705	-	-	-	gi|313747545|ref|NP_001186460.1| uncharacterized protein C15orf57 homolog [Gallus gallus]
PB.1959.3	ENSGALG00000007569	ENSGALT00000056071	KBTBD8	0.8135	0	0	0.0134959	12	15014845	15023256	+	GO:0004842;GO:0016567;GO:0031463	K10475	gi|513205636|ref|XP_004944729.1| PREDICTED: kelch repeat and BTB domain-containing protein 8 isoform X2 [Gallus gallus]
PB.9235.1	-	-	-	0.685	0	0	0.0157363	Z	27315118	27329843	-	-	-	-
PB.8442.7	ENSGALG00000010276	ENSGALT00000016711	GPBP1L1	9.6625	0	0	0.0194056	8	21542848	21574431	-	GO:0003700;GO:0005634;GO:0045893	-	gi|478431049|ref|NP_001264512.1| vasculin-like protein 1 [Gallus gallus]
PB.484.4	ENSGALG00000016215	novel	DIPK2B	2.703	0	0	0.0250226	1	112117878	112133512	+	GO:0009966	-	gi|513163117|ref|XP_416761.4| PREDICTED: deleted in autism-related protein 1 isoform X1 [Gallus gallus]
PB.655.3	ENSGALG00000017133	ENSGALT00000027677	EEF1AKMT1	2.2935	0	0	0.0295681	1	180122219	180131849	+	GO:0003676;GO:0005737;GO:0070062;GO:0016279;GO:0018022	-	gi|57529287|ref|NP_001006277.1| protein-lysine N-methyltransferase N6AMT2 [Gallus gallus] &gt;gi|971377990|ref|XP_015133532.1| PREDICTED: protein-lysine N-methyltransferase N6AMT2 isoform X1 [Gallus gallus] &gt;gi|82082281|sp|Q5ZKT6.1|N6MT2_CHICK RecName: Full=Protein-lysine N-methyltransferase N6AMT2; AltName: Full=N(6)-adenine-specific DNA methyltransferase 2 &gt;gi|53130656|emb|CAG31657.1| hyp…
PB.5511.4	ENSGALG00000015387	ENSGALT00000078627	ATG5	1.0165	0	0	0.0321818	3	68246844	68319544	+	GO:0045060;GO:0044804;GO:0042311;GO:0060047;GO:0043066;GO:0019883;GO:0039689;GO:0061739;GO:0042493;GO:0034045;GO:0048840;GO:0005930;GO:1902017;GO:0001974;GO:0070257;GO:0006995;GO:2000619;GO:0019776;GO:0044233;GO:0031397;GO:0002739;GO:0034274;GO:0051279;GO:0009620;GO:2000378;GO:0055015;GO:1903599;GO:0005776	K08339	gi|57530282|ref|NP_001006409.1| autophagy protein 5 [Gallus gallus] &gt;gi|53136704|emb|CAG32681.1| hypothetical protein RCJMB04_32k8 [Gallus gallus]
PB.9022.2	ENSGALG00000015288	ENSGALT00000024676	RIOK2	16.6495	0	0	0.0374473	Z	51623567	51635321	+	GO:0006468;GO:0005524;GO:0004674	K07179	gi|191252799|ref|NP_001006581.2| serine/threonine-protein kinase RIO2 [Gallus gallus]
PB.8837.2	Novel gene	novel	-	1.5415	0	0	0.0386743	W	5900441	5901888	-	-	-	-
PB.8827.3	ENSGALG00000033705	ENSGALT00000076294	LOC430766	0.667	0	0	0.0422492	W	3607684	3662718	-	GO:0005524;GO:0005515;GO:0016787	K13525	gi|733924596|ref|XP_010723528.1| PREDICTED: transitional endoplasmic reticulum ATPase [Meleagris gallopavo] &gt;gi|971446373|ref|XP_015128189.1| PREDICTED: transitional endoplasmic reticulum ATPase-like [Gallus gallus] &gt;gi|1034707186|gb|JAS03187.1| W-linked valosin containing protein [Gallus gallus gallus]
PB.914.1	ENSGALG00000012296	ENSGALT00000020091	EIF3L	22.306	0.015	0	0.0438685	1	51097097	51106702	-	GO:0001731;GO:0003743;GO:0033290;GO:0001650;GO:0005852;GO:0005654;GO:0016282;GO:0016020;GO:0044822;GO:0006446	K15029	gi|60302722|ref|NP_001012553.1| eukaryotic translation initiation factor 3 subunit L [Gallus gallus] &gt;gi|733869950|ref|XP_010709447.1| PREDICTED: eukaryotic translation initiation factor 3 subunit L [Meleagris gallopavo] &gt;gi|1003715145|ref|XP_015718374.1| PREDICTED: eukaryotic translation initiation factor 3 subunit L [Coturnix japonica] &gt;gi|82075387|sp|Q5F428.1|EIF3L_CHICK RecName: Full…
PB.5199.5	ENSGALG00000029261	novel	RTN4	35.6115	0.005	0	0.0444149	3	2546075	2559333	+	GO:0060317;GO:0030176;GO:0030334;GO:0044822;GO:0070062;GO:2000172;GO:0071786;GO:0042995;GO:0007413;GO:0005635;GO:0021801;GO:0030517	-	gi|929472106|ref|XP_014122336.1| PREDICTED: reticulon-4 isoform X2 [Zonotrichia albicollis]
PB.6012.3	ENSGALG00000016501	novel	SF3B6	59.3175	0.03	0	0.0452277	3	104190913	104194730	-	GO:0000398;GO:0044822;GO:0005689;GO:0008270;GO:0005654;GO:0071011;GO:0071013;GO:0001825;GO:0005686;GO:0000166;GO:0005684;GO:0016491;GO:0055114	K12833	gi|7706326|ref|NP_057131.1| splicing factor 3B subunit 6 [Homo sapiens] &gt;gi|13384692|ref|NP_079599.1| splicing factor 3B subunit 6 [Mus musculus] &gt;gi|50344788|ref|NP_001002067.1| splicing factor 3B subunit 6 [Danio rerio] &gt;gi|114051091|ref|NP_001039482.1| splicing factor 3B subunit 6 [Bos taurus] &gt;gi|386781011|ref|NP_001247813.1| splicing factor 3B subunit 6 [Macaca mulatta] &gt;gi|40…
PB.7745.5	ENSGALG00000005057	ENSGALT00000008109	ADK	22.7795	0.005	0	0.0469953	6	15948139	16221267	-	GO:0006167;GO:0005654;GO:0006175;GO:0005829;GO:0044822;GO:0006166;GO:0004001	K00856	gi|57529848|ref|NP_001006501.1| adenosine kinase [Gallus gallus] &gt;gi|53127302|emb|CAG31034.1| hypothetical protein RCJMB04_1l21 [Gallus gallus]
PB.4518.2	ENSGALG00000000275	novel	KCTD9	0.6245	0	0	0.048294	22	962619	970700	+	GO:0051260	-	gi|61098191|ref|NP_001012857.1| BTB/POZ domain-containing protein KCTD9 [Gallus gallus] &gt;gi|326932678|ref|XP_003212441.1| PREDICTED: BTB/POZ domain-containing protein KCTD9 [Meleagris gallopavo] &gt;gi|1003981484|ref|XP_015738378.1| PREDICTED: BTB/POZ domain-containing protein KCTD9 [Coturnix japonica] &gt;gi|53133786|emb|CAG32222.1| hypothetical protein RCJMB04_20e15 [Gallus gallus]
PB.7694.2	ENSGALG00000021262	ENSGALT00000063924	GHITM	20.6675	0	0	0.0485413	6	3825366	3833796	-	GO:0016021;GO:0070062;GO:0005739	-	gi|768711638|ref|NP_001026388.2| growth hormone-inducible transmembrane protein [Gallus gallus]
PB.1884.2	ENSGALG00000000903	ENSGALT00000001325	TERF2IP	22.385	0	0	0.0487395	11	19863898	19866325	-	GO:0005654;GO:0005737;GO:0051092;GO:0048239;GO:1901985;GO:0070198;GO:0005635;GO:0043123;GO:0010569;GO:0042162;GO:0070187;GO:0033138;GO:0032205;GO:0030870;GO:0010833;GO:0031848	K11113	gi|22074734|gb|AAM08123.1| TRF2-interacting telomeric Rap1 protein [Gallus gallus]
PB.9000.10	ENSGALG00000023157	ENSGALT00000089219	REEP5	31.952	0.0045	0	0.0493794	Z	46073110	46090481	+	GO:0070062;GO:0016021	K17279	gi|355330274|ref|NP_001239006.1| receptor expression-enhancing protein 5 [Gallus gallus]
F: Female; M: Male; Chr: Chromosome; FC: Foldchange

## Sheet: Table S3 FM overlap 4.5 Pb
Table S3. List of Genes expressed multiple different transcript isoforms and up-regulated in both sexes at E4.5, revealed by Pacbio sequencing
Gene	Sex	Transcript ID	F:fpkm	M:fpkm	FC: M/F	P-value	Chr
IST1	Male	ENSGALG00000000811	0.0045	46.797	Inf	7.38e-65	11
	Female	ENSGALT00000086981	56.5085	7.5285	0.13279	2.99e-23
SDF4	Male	ENSGALG00000001872	4.7435	32.544	6.8449	1.86e-12	21
	Female	ENSGALT00000002907	24.766	0.1655	0.00667019	4.67e-06
HNRNPH3	Male	ENSGALG00000003947	5.566	17.289	3.08588	5.27e-05	6
	Female	novel	2.652	0.5725	0.20932	0.0488
RCAN3	Male	ENSGALG00000004282	17.638	35.7305	2.01474	0.000159	23
	Female	ENSGALT00000006807	17.638	0.01	0	1.17e-33
MFSD14A	Male	ENSGALG00000005329	3.6955	9.095	2.44799	0.00955	8
	Female	ENSGALT00000008549	5.9425	0	0	0.00393
EIF4G2	Male	novel	0.1055	0.8985	8.50973	0.0194	5
		ENSGALT00000008967	1.1465	13.3585	11.527	5.49e-22
		novel	16.7705	40.036	2.37311	0.0374
	Female	novel	29.7535	7.1565	0.238486	0.0374
USP10	Male	ENSGALG00000005674	0	34.385	Inf	1.44e-59	11
	Female	novel	37.485	2.5715	0.0682212	3.43e-29
TUBA3E	Male	ENSGALT00000010094	0	1.8785	Inf	0.00258	9
		ENSGALT00000010094	0.335	4.077	13.003	0.00179
	Female	ENSGALT00000010094	5.484	0	0	1.97e-08
ZMYND11	Male	ENSGALG00000006599	0.2935	10.1085	34.7657	2.41e-19	2
	Female	novel	8.8825	0.2535	0.027536	1.76e-17
PLSCR5	Male	ENSGALG00000006807	0	4.536	Inf	3.52e-06	9
	Female	ENSGALT00000011010	3.7205	0	0	3.49e-05
PPP6R3	Male	ENSGALG00000007037	1.188	5.116	4.25688	0.000544	5
		novel	1.3385	5.6885	4.22694	0.00635
	Female	ENSGALT00000032683	3.386	0	0	2.06e-11
		novel	7.107	1.9365	0.270181	0.0083
POLR1D	Male	ENSGALG00000007470	0	84.826	Inf	1.91e-23	4
	Female	novel	113.882	18.7485	0.163279	5.47e-09
NSDHL	Male	ENSGALG00000007493	0	4.5355	Inf	0.0127	4
	Female	ENSGALT00000032336	12.4595	2.7675	0.220124	0.000719
RLIM	Male	ENSGALG00000007750	12.72	28.939	2.26261	0.00242	4
	Female	ENSGALT00000012569	16.748	3.721	0.219469	0.00325
SLC9A8	Male	ENSGALG00000008045	0.0625	6.8305	98.2495	0.0387	20
	Female	novel	6.602	1.4125	0.213451	0.0026
ADD3	Male	ENSGALG00000008542	0.023	8.501	239.717	1.61e-05	6
	Female	novel	2.7885	0.3355	0.114337	0.0134
FXR1	Male	ENSGALG00000008864	5.223	16.286	3.09792	0.0186	9
	Female	ENSGALT00000014399	7.8855	0.593	0.0758094	0.00192
HMGB3	Male	ENSGALG00000009071	0.64	94.1095	149.774	7e-68	4
	Female	ENSGALT00000014763	136.13	44.595	0.325877	5.94e-15
FGB	Male	ENSGALG00000009262	1.1335	4.865	4.20218	0.0319	4
	Female	novel	7.154	0	0	1.92e-05
SEC62	Male	ENSGALG00000009379	0.042	20.318	621.519	1.8e-29	9
	Female	ENSGALT00000015276	19.252	0.01	0	7.57e-29
ZNF277	Male	ENSGALG00000009454	0	17.463	Inf	3.75e-18	1
	Female	novel	19.061	0	0	2.39e-19
ATE1	Male	ENSGALG00000009502	8.211	18.0675	2.18906	0.00709	6
	Female	novel	9.389	0.5065	0.0543847	0.00828
ZCRB1	Male	ENSGALG00000009544	0	41.73	Inf	5.89e-34	1
	Female	ENSGALT00000015532	38.3175	0	0	8.41e-31
PPHLN1	Male	ENSGALG00000009547	0	9.3795	Inf	1.34e-09
	Female	novel	11.8215	2.399	0.202438	7.03e-05
SNX32	Male	ENSGALG00000010025	0.516	32.0715	60.0292	6.48e-45	5
	Female	ENSGALT00000068035	32.3375	2.9185	0.0892021	3.74e-25
AIMP1	Male	ENSGALG00000010553	0	25.1965	Inf	9.82e-06	4
	Female	ENSGALT00000017172	44.567	0	0	2.2e-09
RAB5A	Male	ENSGALG00000011272	1.7425	43.372	24.8426	6.26e-05	2
	Female	novel	59.314	17.4495	0.29297	0.00939
CINP	Male	ENSGALG00000011372	0	22.385	Inf	0.00271	5
	Female	ENSGALT00000018551	39.0575	14.453	0.367278	0.0368
ACTR3	Male	ENSGALG00000012159	0.803	11.225	14.1424	9.03e-05	7
	Female	ENSGALT00000019859	10.5725	0.8865	0.0830642	6.85e-08
ISCA1	Male	ENSGALG00000012606	0.1835	29.0135	158.317	5.34e-44	Z
	Female	ENSGALT00000020582	26.761	0.0565	0.00224344	2.08e-44
RIOK1	Male	ENSGALG00000012795	0.0055	10.98	Inf	2.69e-13	2
	Female	novel	15.129	3.8805	0.255433	0.000308
PREDICTED: CHD4	Male	ENSGALG00000013565	0	13.942	Inf	3.2e-11	1
	Female	novel	31.6985	13.942	0.438786	0.00573
ATP6V1H	Male	ENSGALG00000013621	0	10.2015	Inf	6.2e-11	2
	Female	ENSGALT00000022162	15.9035	2.625	0.164282	0.0186
CETN3	Male	ENSGALG00000014648	0	60.699	Inf	5.72e-35	Z
	Female	ENSGALT00000023609	32.119	0.0195	0	3.63e-19
PRKAA1	Male	ENSGALG00000014832	0.0055	18.0075	Inf	2.11e-16	Z
	Female	ENSGALT00000023943	16.8235	4.3575	0.256185	0.00179
RWDD1	Male	ENSGALG00000014953	0	49.0185	Inf	1.65e-29	3
	Female	ENSGALT00000031721	50.0825	9.9745	0.197345	1.16e-06
RIOK2	Male	ENSGALG00000015288	0.688	4.494	6.60202	0.00441	Z
		ENSGALT00000024676	13.7765	41.04	2.96857	0.0314
	Female	ENSGALT00000024676	16.6495	0	0	0.0374
MAOA	Male	ENSGALG00000016224	0	3.713	Inf	2.14e-08	1
	Female	ENSGALT00000026158	5.581	1.2885	0.227667	0.00151
TSSC1	Male	ENSGALG00000016385	4.904	9.9835	2.01966	0.015	3
	Female	ENSGALT00000026430	6.3605	1.275	0.199627	0.0197
ZRSR2	Male	ENSGALG00000016552	2.114	8.0125	3.7481	0.0135	1
	Female	novel	7.93	2.5905	0.321068	0.018
BIRC3	Male	ENSGALG00000017186	0.2295	2.841	11.5098	0.00334	1
	Female	novel	3.0935	0.6635	0.214956	0.00765
GHITM	Male	ENSGALG00000021262	0	27.0545	Inf	0.0445	6
	Female	ENSGALT00000063924	20.6675	0	0	0.0485
REEP5	Male	ENSGALG00000023157	6.553	60.696	9.28426	0.00157	Z
		ENSGALT00000037896	3.8915	10.143	2.5957	0.0208
	Female	ENSGALT00000089219	31.952	0.0045	0	0.0494
BOD1L1	Male	ENSGALT00000045755	4.5775	12.4035	2.70091	0.00576	4
	Female	ENSGALT00000045755	7.083	1.701	0.237165	0.00496
DHFR	Male	ENSGALG00000026757	0	22.1735	Inf	5.04e-07	Z
	Female	ENSGALT00000044321	11.8825	0	0	3.47e-06
SNRPB2	Male	ENSGALG00000026999	59.507	133.455	2.23057	0.00119	3
	Female	ENSGALT00000044185	140.249	51.2045	0.364352	0.00172
ETFBKMT	Male	novel	9.115	20.807	2.28446	0.0133	1
	Female	novel	15.714	2.9455	0.188674	0.04
C5H15orf57	Male	ENSGALG00000029332	0	5.15	Inf	0.00242	5
	Female	novel	4.9025	2.104	0.424458	0.0423
HNRNPH2	Male	ENSGALG00000031120	0	13.1035	Inf	0.0494	13
	Female	novel	15.3695	2.4415	0.157587	4.12e-08
M6PR	Male	ENSGALG00000031681	0	0.8135	Inf	0.00675	1
	Female	novel	1.74	0	0	0.00128
CDH5	Male	ENSGALG00000032349	3.478	10.27	2.92133	0.0173	11
	Female	ENSGALT00000063435	10.7975	1.925	0.175594	2.19e-06
NCALD	Male	ENSGALG00000032518	0	6.668	Inf	3.48e-09	2
	Female	ENSGALT00000079087	6.73	0	0	3.35e-09
UBE2B	Male	ENSGALG00000032664	0.0505	12.715	241.412	6.53e-12	13
	Female	ENSGALT00000080875	12.447	0.005	0	2.34e-12
FEN1	Male	ENSGALG00000033781	0	20.6985	Inf	7.83e-24	5
	Female	novel	22.8655	0.695	0.0296651	3.98e-10
TSNARE1	Male	ENSGALG00000037014	0.546	6.981	12.9248	8.7e-06	2
	Female	ENSGALT00000090603	5.611	1.6125	0.29039	0.0174
IDH3A	Male	ENSGALG00000037401	2.0505	51.1875	24.9651	2.48e-15	10
	Female	ENSGALT00000087067	53.664	12.519	0.232551	0.0013
GLB1	Male	ENSGALG00000040028	0	15.825	Inf	8.49e-35	2
	Female	ENSGALT00000077329	16.7055	0.005	0	6.44e-36
EMC2	Male	ENSGALG00000040325	0.173	69.671	379.415	1.34e-48	2
	Female	ENSGALT00000101212	50.5485	0	0	2.34e-22
HMMR	Male	ENSGALG00000042009	0	24.9035	Inf	2.59e-52	13
	Female	ENSGALT00000070082	38.194	13.302	0.34617	3.93e-09
EIF4E	Male	ENSGALG00000042112	4.235	67.167	15.7804	5.23e-26	4
	Female	ENSGALT00000051025	68.429	0.406	0.00592723	6.39e-46
DDX41	Male	ENSGALG00000042994	0	19.1525	Inf	1.1e-38	13
	Female	ENSGALT00000050071	17.8155	0	0	1.27e-35
GET3	Male	ENSGALG00000046867	12.848	47.9885	3.72023	0.0337	30
	Female	novel	47.679	7.197	0.150438	1.6e-09
B3GALNT1	Male	ENSGALG00000054759	0	6.926	Inf	6.85e-15	9
	Female	ENSGALT00000098207	6.4435	0	0	8.74e-14
F: Female; M: Male; Chr: Chromosome; FC: Foldchange

## Sheet: Table S4 GO 4.5 Pb
Table S4. GO enrichment terms of DEGs in male versus female at E4.5, revealed by Pacbio sequencing (specific gene name and transcript ID of up and down gene can be checked in Table S3)
Category	GO ID	Term	Up (Male)	Down (Female)	DEG	Total	P-value	Up Gene	Down Gene
BP	GO:0010984	regulation of lipoprotein particle clearance	3	10	13	65	1.91863e-08	PB.9289.12,PB.9289.23,PB.9289.32	PB.6486.2,PB.8831.1,PB.8831.11,PB.8831.12,PB.8831.2,PB.8831.3,PB.8831.5,PB.8831.7,PB.8831.8,PB.8831.9
BP	GO:0034381	plasma lipoprotein particle clearance	3	10	13	65	1.91863e-08	PB.9289.12,PB.9289.23,PB.9289.32	PB.6486.2,PB.8831.1,PB.8831.11,PB.8831.12,PB.8831.2,PB.8831.3,PB.8831.5,PB.8831.7,PB.8831.8,PB.8831.9
BP	GO:0010988	regulation of low-density lipoprotein particle clearance	3	9	12	63	1.20523e-07	PB.9289.12,PB.9289.23,PB.9289.32	PB.8831.1,PB.8831.11,PB.8831.12,PB.8831.2,PB.8831.3,PB.8831.5,PB.8831.7,PB.8831.8,PB.8831.9
BP	GO:0034383	low-density lipoprotein particle clearance	3	9	12	63	1.20523e-07	PB.9289.12,PB.9289.23,PB.9289.32	PB.8831.1,PB.8831.11,PB.8831.12,PB.8831.2,PB.8831.3,PB.8831.5,PB.8831.7,PB.8831.8,PB.8831.9
BP	GO:0045716	positive regulation of low-density lipoprotein particle receptor biosynthetic process	3	9	12	63	1.20523e-07	PB.9289.12,PB.9289.23,PB.9289.32	PB.8831.1,PB.8831.11,PB.8831.12,PB.8831.2,PB.8831.3,PB.8831.5,PB.8831.7,PB.8831.8,PB.8831.9
BP	GO:0045713	low-density lipoprotein particle receptor biosynthetic process	3	9	12	66	2.06417e-07	PB.9289.12,PB.9289.23,PB.9289.32	PB.8831.1,PB.8831.11,PB.8831.12,PB.8831.2,PB.8831.3,PB.8831.5,PB.8831.7,PB.8831.8,PB.8831.9
BP	GO:0045714	regulation of low-density lipoprotein particle receptor biosynthetic process	3	9	12	66	2.06417e-07	PB.9289.12,PB.9289.23,PB.9289.32	PB.8831.1,PB.8831.11,PB.8831.12,PB.8831.2,PB.8831.3,PB.8831.5,PB.8831.7,PB.8831.8,PB.8831.9
BP	GO:1902253	regulation of intrinsic apoptotic signaling pathway by p53 class mediator	3	10	13	81	2.94598e-07	PB.9289.12,PB.9289.23,PB.9289.32	PB.3116.8,PB.8831.1,PB.8831.11,PB.8831.12,PB.8831.2,PB.8831.3,PB.8831.5,PB.8831.7,PB.8831.8,PB.8831.9
BP	GO:0032799	low-density lipoprotein receptor particle metabolic process	3	9	12	69	3.43142e-07	PB.9289.12,PB.9289.23,PB.9289.32	PB.8831.1,PB.8831.11,PB.8831.12,PB.8831.2,PB.8831.3,PB.8831.5,PB.8831.7,PB.8831.8,PB.8831.9
BP	GO:1902165	regulation of intrinsic apoptotic signaling pathway in response to DNA damage by p53 class mediator	3	9	12	69	3.43142e-07	PB.9289.12,PB.9289.23,PB.9289.32	PB.8831.1,PB.8831.11,PB.8831.12,PB.8831.2,PB.8831.3,PB.8831.5,PB.8831.7,PB.8831.8,PB.8831.9
BP	GO:0010870	positive regulation of receptor biosynthetic process	4	9	13	83	3.94991e-07	PB.5490.7,PB.9289.12,PB.9289.23,PB.9289.32	PB.8831.1,PB.8831.11,PB.8831.12,PB.8831.2,PB.8831.3,PB.8831.5,PB.8831.7,PB.8831.8,PB.8831.9
BP	GO:0010869	regulation of receptor biosynthetic process	4	9	13	86	6.03248e-07	PB.5490.7,PB.9289.12,PB.9289.23,PB.9289.32	PB.8831.1,PB.8831.11,PB.8831.12,PB.8831.2,PB.8831.3,PB.8831.5,PB.8831.7,PB.8831.8,PB.8831.9
BP	GO:0032800	receptor biosynthetic process	4	9	13	86	6.03248e-07	PB.5490.7,PB.9289.12,PB.9289.23,PB.9289.32	PB.8831.1,PB.8831.11,PB.8831.12,PB.8831.2,PB.8831.3,PB.8831.5,PB.8831.7,PB.8831.8,PB.8831.9
BP	GO:0097006	regulation of plasma lipoprotein particle levels	3	10	13	87	6.91821e-07	PB.9289.12,PB.9289.23,PB.9289.32	PB.6486.2,PB.8831.1,PB.8831.11,PB.8831.12,PB.8831.2,PB.8831.3,PB.8831.5,PB.8831.7,PB.8831.8,PB.8831.9
MF	GO:0034713	type I transforming growth factor beta receptor binding	1	5	6	14	1.58886e-06	PB.7390.1	PB.7390.5,PB.7390.8,PB.8807.2,PB.8807.3,PB.8807.4
BP	GO:1901796	regulation of signal transduction by p53 class mediator	5	10	15	129	2.59582e-06	PB.3035.17,PB.3035.7,PB.9289.12,PB.9289.23,PB.9289.32	PB.3116.8,PB.8831.1,PB.8831.11,PB.8831.12,PB.8831.2,PB.8831.3,PB.8831.5,PB.8831.7,PB.8831.8,PB.8831.9
BP	GO:2001242	regulation of intrinsic apoptotic signaling pathway	5	14	19	202	3.1552e-06	PB.5490.7,PB.7742.3,PB.9289.12,PB.9289.23,PB.9289.32	PB.3116.8,PB.4245.1,PB.5460.14,PB.5460.4,PB.8454.1,PB.8831.1,PB.8831.11,PB.8831.12,PB.8831.2,PB.8831.3,PB.8831.5,PB.8831.7,PB.8831.8,PB.8831.9
BP	GO:0048260	positive regulation of receptor-mediated endocytosis	3	9	12	86	3.90802e-06	PB.9289.12,PB.9289.23,PB.9289.32	PB.8831.1,PB.8831.11,PB.8831.12,PB.8831.2,PB.8831.3,PB.8831.5,PB.8831.7,PB.8831.8,PB.8831.9
BP	GO:0072332	intrinsic apoptotic signaling pathway by p53 class mediator	5	10	15	135	4.59638e-06	PB.3035.17,PB.3035.7,PB.9289.12,PB.9289.23,PB.9289.32	PB.3116.8,PB.8831.1,PB.8831.11,PB.8831.12,PB.8831.2,PB.8831.3,PB.8831.5,PB.8831.7,PB.8831.8,PB.8831.9
BP	GO:0042771	intrinsic apoptotic signaling pathway in response to DNA damage by p53 class mediator	3	9	12	88	4.9959e-06	PB.9289.12,PB.9289.23,PB.9289.32	PB.8831.1,PB.8831.11,PB.8831.12,PB.8831.2,PB.8831.3,PB.8831.5,PB.8831.7,PB.8831.8,PB.8831.9
BP	GO:1902229	regulation of intrinsic apoptotic signaling pathway in response to DNA damage	3	9	12	90	6.34155e-06	PB.9289.12,PB.9289.23,PB.9289.32	PB.8831.1,PB.8831.11,PB.8831.12,PB.8831.2,PB.8831.3,PB.8831.5,PB.8831.7,PB.8831.8,PB.8831.9
BP	GO:0072331	signal transduction by p53 class mediator	7	11	18	205	1.48998e-05	PB.1762.5,PB.3035.17,PB.3035.7,PB.317.3,PB.9289.12,PB.9289.23,PB.9289.32	PB.1762.2,PB.3116.8,PB.8831.1,PB.8831.11,PB.8831.12,PB.8831.2,PB.8831.3,PB.8831.5,PB.8831.7,PB.8831.8,PB.8831.9
BP	GO:0048025	negative regulation of mRNA splicing, via spliceosome	3	9	12	103	2.56841e-05	PB.9289.12,PB.9289.23,PB.9289.32	PB.8831.1,PB.8831.11,PB.8831.12,PB.8831.2,PB.8831.3,PB.8831.5,PB.8831.7,PB.8831.8,PB.8831.9
BP	GO:0048259	regulation of receptor-mediated endocytosis	3	9	12	103	2.56841e-05	PB.9289.12,PB.9289.23,PB.9289.32	PB.8831.1,PB.8831.11,PB.8831.12,PB.8831.2,PB.8831.3,PB.8831.5,PB.8831.7,PB.8831.8,PB.8831.9
BP	GO:0045807	positive regulation of endocytosis	3	9	12	106	3.4329e-05	PB.9289.12,PB.9289.23,PB.9289.32	PB.8831.1,PB.8831.11,PB.8831.12,PB.8831.2,PB.8831.3,PB.8831.5,PB.8831.7,PB.8831.8,PB.8831.9
BP	GO:2001020	regulation of response to DNA damage stimulus	6	14	20	268	5.37895e-05	PB.3035.17,PB.3035.7,PB.317.3,PB.9289.12,PB.9289.23,PB.9289.32	PB.1884.2,PB.3454.4,PB.5460.14,PB.5460.4,PB.640.2,PB.8831.1,PB.8831.11,PB.8831.12,PB.8831.2,PB.8831.3,PB.8831.5,PB.8831.7,PB.8831.8,PB.8831.9
BP	GO:0048024	regulation of mRNA splicing, via spliceosome	7	10	17	206	5.66394e-05	PB.3035.17,PB.3035.7,PB.4708.4,PB.4708.5,PB.9289.12,PB.9289.23,PB.9289.32	PB.6565.16,PB.8831.1,PB.8831.11,PB.8831.12,PB.8831.2,PB.8831.3,PB.8831.5,PB.8831.7,PB.8831.8,PB.8831.9
BP	GO:0030100	regulation of endocytosis	4	11	15	169	6.77149e-05	PB.3384.1,PB.9289.12,PB.9289.23,PB.9289.32	PB.3384.2,PB.7943.7,PB.8831.1,PB.8831.11,PB.8831.12,PB.8831.2,PB.8831.3,PB.8831.5,PB.8831.7,PB.8831.8,PB.8831.9
BP	GO:0043112	receptor metabolic process	5	10	15	173	8.84094e-05	PB.3384.1,PB.5490.7,PB.9289.12,PB.9289.23,PB.9289.32	PB.3384.2,PB.8831.1,PB.8831.11,PB.8831.12,PB.8831.2,PB.8831.3,PB.8831.5,PB.8831.7,PB.8831.8,PB.8831.9
CC	GO:0000228	nuclear chromosome	19	18	37	720	8.88312e-05	PB.1663.3,PB.2257.1,PB.2503.1,PB.2563.2,PB.2661.1,PB.3419.9,PB.3906.15,PB.5490.7,PB.6027.1,PB.6948.5,PB.7506.1,PB.7643.11,PB.8198.2,PB.8341.1,PB.9165.1,PB.9289.12,PB.9289.23,PB.9289.32,PB.9379.2	PB.2119.2,PB.2257.4,PB.5038.6,PB.6565.16,PB.6948.3,PB.7643.8,PB.8807.2,PB.8807.3,PB.8807.4,PB.8831.1,PB.8831.11,PB.8831.12,PB.8831.2,PB.8831.3,PB.8831.5,PB.8831.7,PB.8831.8,PB.8831.9
BP	GO:0033119	negative regulation of RNA splicing	3	9	12	118	9.90199e-05	PB.9289.12,PB.9289.23,PB.9289.32	PB.8831.1,PB.8831.11,PB.8831.12,PB.8831.2,PB.8831.3,PB.8831.5,PB.8831.7,PB.8831.8,PB.8831.9
CC	GO:0000790	nuclear chromatin	9	15	24	393	0.000133232	PB.1663.3,PB.2257.1,PB.2563.2,PB.3419.9,PB.3906.15,PB.5490.7,PB.9289.12,PB.9289.23,PB.9289.32	PB.2257.4,PB.5038.6,PB.6565.16,PB.8807.2,PB.8807.3,PB.8807.4,PB.8831.1,PB.8831.11,PB.8831.12,PB.8831.2,PB.8831.3,PB.8831.5,PB.8831.7,PB.8831.8,PB.8831.9
BP	GO:0050686	negative regulation of mRNA processing	3	9	12	122	0.000136527	PB.9289.12,PB.9289.23,PB.9289.32	PB.8831.1,PB.8831.11,PB.8831.12,PB.8831.2,PB.8831.3,PB.8831.5,PB.8831.7,PB.8831.8,PB.8831.9
BP	GO:0006898	receptor-mediated endocytosis	5	10	15	181	0.000146885	PB.3384.1,PB.8450.3,PB.9289.12,PB.9289.23,PB.9289.32	PB.3384.2,PB.8831.1,PB.8831.11,PB.8831.12,PB.8831.2,PB.8831.3,PB.8831.5,PB.8831.7,PB.8831.8,PB.8831.9
BP	GO:0060627	regulation of vesicle-mediated transport	9	14	23	363	0.000184242	PB.2033.7,PB.3113.4,PB.3384.1,PB.6222.3,PB.6275.2,PB.7062.1,PB.9289.12,PB.9289.23,PB.9289.32	PB.3384.2,PB.4724.6,PB.6275.1,PB.640.2,PB.7943.7,PB.8831.1,PB.8831.11,PB.8831.12,PB.8831.2,PB.8831.3,PB.8831.5,PB.8831.7,PB.8831.8,PB.8831.9
BP	GO:0050684	regulation of mRNA processing	8	10	18	250	0.000198325	PB.3035.17,PB.3035.7,PB.4708.4,PB.4708.5,PB.8341.1,PB.9289.12,PB.9289.23,PB.9289.32	PB.6565.16,PB.8831.1,PB.8831.11,PB.8831.12,PB.8831.2,PB.8831.3,PB.8831.5,PB.8831.7,PB.8831.8,PB.8831.9
BP	GO:0043484	regulation of RNA splicing	7	12	19	275	0.000225784	PB.3035.17,PB.3035.7,PB.4708.4,PB.4708.5,PB.9289.12,PB.9289.23,PB.9289.32	PB.453.13,PB.6565.16,PB.8831.1,PB.8831.11,PB.8831.12,PB.8831.2,PB.8831.3,PB.8831.5,PB.8831.7,PB.8831.8,PB.8831.9,PB.9410.6
BP	GO:0097193	intrinsic apoptotic signaling pathway	7	14	21	325	0.000268605	PB.3035.17,PB.3035.7,PB.5490.7,PB.7742.3,PB.9289.12,PB.9289.23,PB.9289.32	PB.3116.8,PB.4245.1,PB.5460.14,PB.5460.4,PB.8454.1,PB.8831.1,PB.8831.11,PB.8831.12,PB.8831.2,PB.8831.3,PB.8831.5,PB.8831.7,PB.8831.8,PB.8831.9
CC	GO:1990904	ribonucleoprotein complex	17	25	42	907	0.000291072	PB.1659.1,PB.1913.1,PB.2321.4,PB.3035.17,PB.3035.7,PB.3175.9,PB.5227.4,PB.6112.2,PB.6703.1,PB.6807.12,PB.812.1,PB.8689.6,PB.9119.1,PB.9289.12,PB.9289.23,PB.9289.32,PB.9322.1	PB.180.2,PB.2119.2,PB.4759.1,PB.5067.6,PB.5227.1,PB.6012.3,PB.6565.16,PB.6781.8,PB.6807.6,PB.812.2,PB.841.5,PB.8689.14,PB.8778.1,PB.8778.2,PB.8778.4,PB.8831.1,PB.8831.11,PB.8831.12,PB.8831.2,PB.8831.3,PB.8831.5,PB.8831.7,PB.8831.8,PB.8831.9,PB.914.1
MF	GO:0000978	RNA polymerase II cis-regulatory region sequence-specific DNA binding	5	14	19	263	0.000311537	PB.2563.2,PB.5490.7,PB.9289.12,PB.9289.23,PB.9289.32	PB.5038.6,PB.8694.3,PB.8807.2,PB.8807.3,PB.8807.4,PB.8831.1,PB.8831.11,PB.8831.12,PB.8831.2,PB.8831.3,PB.8831.5,PB.8831.7,PB.8831.8,PB.8831.9
BP	GO:1902531	regulation of intracellular signal transduction	25	23	48	1048	0.000320927	PB.1145.3,PB.2077.4,PB.2077.7,PB.2161.9,PB.2257.1,PB.271.6,PB.3035.17,PB.3035.7,PB.317.3,PB.3286.2,PB.3419.9,PB.3906.15,PB.4042.9,PB.4500.4,PB.4636.1,PB.5490.7,PB.6275.2,PB.7742.3,PB.7963.8,PB.8700.2,PB.8700.6,PB.9175.1,PB.9289.12,PB.9289.23,PB.9289.32	PB.1884.2,PB.2257.4,PB.3116.8,PB.3286.13,PB.4165.1,PB.4245.1,PB.4636.4,PB.5460.14,PB.5460.4,PB.6275.1,PB.640.2,PB.8454.1,PB.8793.1,PB.8831.1,PB.8831.11,PB.8831.12,PB.8831.2,PB.8831.3,PB.8831.5,PB.8831.7,PB.8831.8,PB.8831.9,PB.9175.4
BP	GO:0034614	cellular response to reactive oxygen species	7	3	10	97	0.000334437	PB.3906.15,PB.5490.7,PB.806.4,PB.8700.2,PB.8700.6,PB.9077.4,PB.9175.1	PB.806.1,PB.9077.2,PB.9175.4
MF	GO:0000987	cis-regulatory region sequence-specific DNA binding	5	14	19	265	0.000342702	PB.2563.2,PB.5490.7,PB.9289.12,PB.9289.23,PB.9289.32	PB.5038.6,PB.8694.3,PB.8807.2,PB.8807.3,PB.8807.4,PB.8831.1,PB.8831.11,PB.8831.12,PB.8831.2,PB.8831.3,PB.8831.5,PB.8831.7,PB.8831.8,PB.8831.9
CC	GO:0032444	activin responsive factor complex	0	3	3	6	0.000349612	-	PB.8807.2,PB.8807.3,PB.8807.4
MF	GO:0000977	RNA polymerase II transcription regulatory region sequence-specific DNA binding	7	16	23	354	0.000352726	PB.2563.2,PB.3286.2,PB.5490.7,PB.806.4,PB.9289.12,PB.9289.23,PB.9289.32	PB.3286.13,PB.5038.6,PB.806.1,PB.8694.3,PB.8807.2,PB.8807.3,PB.8807.4,PB.8831.1,PB.8831.11,PB.8831.12,PB.8831.2,PB.8831.3,PB.8831.5,PB.8831.7,PB.8831.8,PB.8831.9
BP	GO:0003140	determination of left/right asymmetry in lateral mesoderm	0	3	3	6	0.000391024	-	PB.8807.2,PB.8807.3,PB.8807.4
BP	GO:0007352	zygotic specification of dorsal/ventral axis	0	3	3	6	0.000391024	-	PB.8807.2,PB.8807.3,PB.8807.4
BP	GO:0038107	nodal signaling pathway involved in determination of left/right asymmetry	0	3	3	6	0.000391024	-	PB.8807.2,PB.8807.3,PB.8807.4
BP	GO:1900094	regulation of transcription from RNA polymerase II promoter involved in determination of left/right symmetry	0	3	3	6	0.000391024	-	PB.8807.2,PB.8807.3,PB.8807.4
BP	GO:1900107	regulation of nodal signaling pathway	0	3	3	6	0.000391024	-	PB.8807.2,PB.8807.3,PB.8807.4
BP	GO:1900145	regulation of nodal signaling pathway involved in determination of left/right asymmetry	0	3	3	6	0.000391024	-	PB.8807.2,PB.8807.3,PB.8807.4
BP	GO:1900164	nodal signaling pathway involved in determination of lateral mesoderm left/right asymmetry	0	3	3	6	0.000391024	-	PB.8807.2,PB.8807.3,PB.8807.4
BP	GO:1900175	regulation of nodal signaling pathway involved in determination of lateral mesoderm left/right asymmetry	0	3	3	6	0.000391024	-	PB.8807.2,PB.8807.3,PB.8807.4
BP	GO:1900224	positive regulation of nodal signaling pathway involved in determination of lateral mesoderm left/right asymmetry	0	3	3	6	0.000391024	-	PB.8807.2,PB.8807.3,PB.8807.4
BP	GO:2000382	positive regulation of mesoderm development	0	3	3	6	0.000391024	-	PB.8807.2,PB.8807.3,PB.8807.4
BP	GO:2001233	regulation of apoptotic signaling pathway	8	16	24	411	0.000448116	PB.3286.2,PB.3419.9,PB.5490.7,PB.6275.2,PB.7742.3,PB.9289.12,PB.9289.23,PB.9289.32	PB.3116.8,PB.3286.13,PB.4245.1,PB.5460.14,PB.5460.4,PB.6275.1,PB.8454.1,PB.8831.1,PB.8831.11,PB.8831.12,PB.8831.2,PB.8831.3,PB.8831.5,PB.8831.7,PB.8831.8,PB.8831.9
BP	GO:0050994	regulation of lipid catabolic process	2	3	5	25	0.000522565	PB.9175.1,PB.961.5	PB.8069.1,PB.9175.4,PB.961.3
BP	GO:0080135	regulation of cellular response to stress	10	19	29	545	0.000544738	PB.1145.3,PB.3035.17,PB.3035.7,PB.317.3,PB.3286.2,PB.806.4,PB.9077.4,PB.9289.12,PB.9289.23,PB.9289.32	PB.1884.2,PB.3286.13,PB.3454.4,PB.4245.1,PB.5460.14,PB.5460.4,PB.640.2,PB.806.1,PB.8454.1,PB.8831.1,PB.8831.11,PB.8831.12,PB.8831.2,PB.8831.3,PB.8831.5,PB.8831.7,PB.8831.8,PB.8831.9,PB.9077.2
CC	GO:0071141	SMAD protein complex	0	3	3	7	0.000599786	-	PB.8807.2,PB.8807.3,PB.8807.4
CC	GO:0071144	heteromeric SMAD protein complex	0	3	3	7	0.000599786	-	PB.8807.2,PB.8807.3,PB.8807.4
BP	GO:0050995	negative regulation of lipid catabolic process	2	2	4	15	0.000609919	PB.9175.1,PB.961.5	PB.9175.4,PB.961.3
BP	GO:0045934	negative regulation of nucleobase-containing compound metabolic process	19	30	49	1111	0.00065275	PB.1663.3,PB.2077.4,PB.2077.7,PB.2503.1,PB.3035.17,PB.3035.7,PB.317.3,PB.3286.2,PB.3419.9,PB.3906.15,PB.4708.4,PB.4708.5,PB.5490.7,PB.6027.1,PB.6598.4,PB.8341.1,PB.9289.12,PB.9289.23,PB.9289.32	PB.1576.3,PB.1840.3,PB.1884.2,PB.3286.13,PB.4479.2,PB.5038.6,PB.5460.14,PB.5460.4,PB.5729.3,PB.6124.3,PB.640.2,PB.6598.2,PB.7557.12,PB.7557.8,PB.7704.1,PB.801.1,PB.8694.3,PB.8807.2,PB.8807.3,PB.8807.4,PB.8831.1,PB.8831.11,PB.8831.12,PB.8831.2,PB.8831.3,PB.8831.5,PB.8831.7,PB.8831.8,PB.8831.9,PB.8996.3
BP	GO:0051253	negative regulation of RNA metabolic process	18	29	47	1054	0.000670557	PB.1663.3,PB.2077.4,PB.2077.7,PB.2503.1,PB.3035.17,PB.3035.7,PB.317.3,PB.3286.2,PB.3419.9,PB.3906.15,PB.4708.4,PB.4708.5,PB.5490.7,PB.6598.4,PB.8341.1,PB.9289.12,PB.9289.23,PB.9289.32	PB.1576.3,PB.1840.3,PB.3286.13,PB.4479.2,PB.5038.6,PB.5460.14,PB.5460.4,PB.5729.3,PB.6124.3,PB.640.2,PB.6598.2,PB.7557.12,PB.7557.8,PB.7704.1,PB.801.1,PB.8694.3,PB.8807.2,PB.8807.3,PB.8807.4,PB.8831.1,PB.8831.11,PB.8831.12,PB.8831.2,PB.8831.3,PB.8831.5,PB.8831.7,PB.8831.8,PB.8831.9,PB.8996.3
MF	GO:0005160	transforming growth factor beta receptor binding	1	5	6	37	0.00069151	PB.7390.1	PB.7390.5,PB.7390.8,PB.8807.2,PB.8807.3,PB.8807.4
CC	GO:0010009	cytoplasmic side of endosome membrane	1	1	2	2	0.000702877	PB.3384.1	PB.3384.2
CC	GO:0098559	cytoplasmic side of early endosome membrane	1	1	2	2	0.000702877	PB.3384.1	PB.3384.2
BP	GO:0035556	intracellular signal transduction	35	34	69	1730	0.000841088	PB.1145.3,PB.1762.5,PB.2033.7,PB.2077.4,PB.2077.7,PB.2161.9,PB.2257.1,PB.271.6,PB.3035.17,PB.3035.7,PB.317.3,PB.3286.2,PB.3384.1,PB.3419.9,PB.3453.2,PB.3906.15,PB.4042.9,PB.4128.2,PB.4144.1,PB.4500.4,PB.4636.1,PB.5490.7,PB.5685.1,PB.6275.2,PB.6597.5,PB.7742.3,PB.7963.8,PB.8100.2,PB.8700.2,PB.8700.6,PB.9140.2,PB.9175.1,PB.9289.12,PB.9289.23,PB.9289.32	PB.1733.9,PB.1762.2,PB.1884.2,PB.2257.4,PB.3116.8,PB.3117.1,PB.3178.2,PB.3286.13,PB.3384.2,PB.3751.5,PB.4144.3,PB.4165.1,PB.4245.1,PB.4636.4,PB.5183.12,PB.5460.14,PB.5460.4,PB.6275.1,PB.640.2,PB.8454.1,PB.8793.1,PB.8807.2,PB.8807.3,PB.8807.4,PB.8831.1,PB.8831.11,PB.8831.12,PB.8831.2,PB.8831.3,PB.8831.5,PB.8831.7,PB.8831.8,PB.8831.9,PB.9175.4
BP	GO:0008630	intrinsic apoptotic signaling pathway in response to DNA damage	3	9	12	149	0.0008599	PB.9289.12,PB.9289.23,PB.9289.32	PB.8831.1,PB.8831.11,PB.8831.12,PB.8831.2,PB.8831.3,PB.8831.5,PB.8831.7,PB.8831.8,PB.8831.9
MF	GO:1901363	heterocyclic compound binding	80	96	176	4965	0.00086617	PB.1120.3,PB.1145.3,PB.1190.5,PB.1304.2,PB.1582.1,PB.176.2,PB.2033.7,PB.2077.4,PB.2077.7,PB.2151.51,PB.2151.54,PB.2257.1,PB.2321.4,PB.2503.1,PB.2563.2,PB.3035.17,PB.3035.7,PB.317.3,PB.3175.9,PB.3286.2,PB.3384.1,PB.3419.9,PB.3906.15,PB.3935.4,PB.4128.2,PB.4500.4,PB.4636.1,PB.4708.4,PB.4708.5,PB.5227.4,PB.5490.7,PB.5569.2,PB.5936.6,PB.6027.1,PB.6057.2,PB.6597.5,PB.6621.1,PB.6625.9,PB.6703.1,PB.6705…	PB.1190.2,PB.1347.12,PB.1347.13,PB.1347.8,PB.1576.3,PB.1582.3,PB.165.3,PB.1733.9,PB.180.2,PB.1840.3,PB.1884.2,PB.2119.2,PB.2151.25,PB.2151.33,PB.2151.48,PB.2151.9,PB.2186.6,PB.2236.19,PB.2257.4,PB.2504.8,PB.3178.2,PB.3286.13,PB.3384.2,PB.3454.4,PB.3751.5,PB.3811.4,PB.3935.7,PB.4032.4,PB.453.13,PB.4636.4,PB.5016.7,PB.5038.6,PB.5067.6,PB.5183.12,PB.5227.1,PB.5361.4,PB.5460.14,PB.5460.4,PB.5836.10,P…
MF	GO:0004565	beta-galactosidase activity	1	1	2	2	0.000875015	PB.3874.1	PB.3874.3
MF	GO:0015925	galactosidase activity	1	1	2	2	0.000875015	PB.3874.1	PB.3874.3
CC	GO:0071013	catalytic step 2 spliceosome	7	12	19	319	0.000891188	PB.1913.1,PB.3035.17,PB.3035.7,PB.5227.4,PB.9289.12,PB.9289.23,PB.9289.32	PB.5227.1,PB.6012.3,PB.6565.16,PB.8831.1,PB.8831.11,PB.8831.12,PB.8831.2,PB.8831.3,PB.8831.5,PB.8831.7,PB.8831.8,PB.8831.9
BP	GO:0034311	diol metabolic process	4	1	5	28	0.00090324	PB.9077.4,PB.9311.1,PB.9311.16,PB.9311.7	PB.9077.2
BP	GO:0034312	diol biosynthetic process	4	1	5	28	0.00090324	PB.9077.4,PB.9311.1,PB.9311.16,PB.9311.7	PB.9077.2
MF	GO:0097159	organic cyclic compound binding	81	96	177	5002	0.000903448	PB.1120.3,PB.1145.3,PB.1190.5,PB.1304.2,PB.1582.1,PB.176.2,PB.2033.7,PB.2077.4,PB.2077.7,PB.2151.51,PB.2151.54,PB.2257.1,PB.2321.4,PB.2503.1,PB.2563.2,PB.3035.17,PB.3035.7,PB.317.3,PB.3175.9,PB.3286.2,PB.3384.1,PB.3419.9,PB.3906.15,PB.3935.4,PB.4065.3,PB.4128.2,PB.4500.4,PB.4636.1,PB.4708.4,PB.4708.5,PB.5227.4,PB.5490.7,PB.5569.2,PB.5936.6,PB.6027.1,PB.6057.2,PB.6597.5,PB.6621.1,PB.6625.9,PB.6703…	PB.1190.2,PB.1347.12,PB.1347.13,PB.1347.8,PB.1576.3,PB.1582.3,PB.165.3,PB.1733.9,PB.180.2,PB.1840.3,PB.1884.2,PB.2119.2,PB.2151.25,PB.2151.33,PB.2151.48,PB.2151.9,PB.2186.6,PB.2236.19,PB.2257.4,PB.2504.8,PB.3178.2,PB.3286.13,PB.3384.2,PB.3454.4,PB.3751.5,PB.3811.4,PB.3935.7,PB.4032.4,PB.453.13,PB.4636.4,PB.5016.7,PB.5038.6,PB.5067.6,PB.5183.12,PB.5227.1,PB.5361.4,PB.5460.14,PB.5460.4,PB.5836.10,P…
BP	GO:0009950	dorsal/ventral axis specification	1	3	4	17	0.00101802	PB.3419.9	PB.8807.2,PB.8807.3,PB.8807.4
BP	GO:0036314	response to sterol	0	3	3	8	0.00105062	-	PB.8807.2,PB.8807.3,PB.8807.4
BP	GO:0070723	response to cholesterol	0	3	3	8	0.00105062	-	PB.8807.2,PB.8807.3,PB.8807.4
BP	GO:2000380	regulation of mesoderm development	0	3	3	8	0.00105062	-	PB.8807.2,PB.8807.3,PB.8807.4
CC	GO:0005681	spliceosomal complex	8	13	21	380	0.00126172	PB.1913.1,PB.3035.17,PB.3035.7,PB.5227.4,PB.812.1,PB.9289.12,PB.9289.23,PB.9289.32	PB.5227.1,PB.6012.3,PB.6565.16,PB.812.2,PB.8831.1,PB.8831.11,PB.8831.12,PB.8831.2,PB.8831.3,PB.8831.5,PB.8831.7,PB.8831.8,PB.8831.9
BP	GO:0007440	foregut morphogenesis	1	3	4	18	0.00128066	PB.3419.9	PB.8807.2,PB.8807.3,PB.8807.4
BP	GO:0048617	embryonic foregut morphogenesis	1	3	4	18	0.00128066	PB.3419.9	PB.8807.2,PB.8807.3,PB.8807.4
MF	GO:0090541	MIT domain binding	2	1	3	8	0.00129162	PB.1882.6,PB.3857.1	PB.1882.3
BP	GO:0080134	regulation of response to stress	15	24	39	855	0.00130424	PB.1145.3,PB.1882.6,PB.3035.17,PB.3035.7,PB.317.3,PB.3286.2,PB.5194.3,PB.5227.4,PB.6222.3,PB.6275.2,PB.806.4,PB.9077.4,PB.9289.12,PB.9289.23,PB.9289.32	PB.1733.9,PB.1882.3,PB.1884.2,PB.3286.13,PB.3454.4,PB.4245.1,PB.5227.1,PB.5460.14,PB.5460.4,PB.6275.1,PB.640.2,PB.7704.1,PB.806.1,PB.8454.1,PB.8831.1,PB.8831.11,PB.8831.12,PB.8831.2,PB.8831.3,PB.8831.5,PB.8831.7,PB.8831.8,PB.8831.9,PB.9077.2
MF	GO:0019902	phosphatase binding	5	8	13	166	0.00131743	PB.1851.6,PB.2661.1,PB.3419.9,PB.7025.10,PB.7025.7	PB.1851.2,PB.7025.16,PB.7025.5,PB.8807.2,PB.8807.3,PB.8807.4,PB.8827.2,PB.942.5
CC	GO:0072546	ER membrane protein complex	2	1	3	9	0.00138353	PB.3675.3,PB.6562.1	PB.3675.5
BP	GO:0040020	regulation of meiotic nuclear division	2	2	4	19	0.00158723	PB.2257.1,PB.9165.1	PB.2257.4,PB.5847.2
MF	GO:0070411	I-SMAD binding	1	3	4	18	0.00166558	PB.3419.9	PB.8807.2,PB.8807.3,PB.8807.4
BP	GO:0043066	negative regulation of apoptotic process	13	20	33	698	0.00173838	PB.1356.4,PB.2257.1,PB.3286.2,PB.3419.9,PB.5490.7,PB.5685.1,PB.6275.2,PB.7742.3,PB.8198.2,PB.9175.1,PB.9289.12,PB.9289.23,PB.9289.32	PB.1356.2,PB.2257.4,PB.3286.13,PB.5511.4,PB.6275.1,PB.6349.2,PB.6910.8,PB.8454.1,PB.8793.1,PB.8831.1,PB.8831.11,PB.8831.12,PB.8831.2,PB.8831.3,PB.8831.5,PB.8831.7,PB.8831.8,PB.8831.9,PB.9175.4,PB.942.5
BP	GO:1903311	regulation of mRNA metabolic process	8	11	19	326	0.00177232	PB.3035.17,PB.3035.7,PB.4708.4,PB.4708.5,PB.8341.1,PB.9289.12,PB.9289.23,PB.9289.32	PB.6565.16,PB.8831.1,PB.8831.11,PB.8831.12,PB.8831.2,PB.8831.3,PB.8831.5,PB.8831.7,PB.8831.8,PB.8831.9,PB.8996.3
BP	GO:0000375	RNA splicing, via transesterification reactions	11	14	25	482	0.00185513	PB.1190.5,PB.1913.1,PB.3035.17,PB.3035.7,PB.4708.4,PB.4708.5,PB.5227.4,PB.812.1,PB.9289.12,PB.9289.23,PB.9289.32	PB.1190.2,PB.5227.1,PB.6012.3,PB.6565.16,PB.812.2,PB.8831.1,PB.8831.11,PB.8831.12,PB.8831.2,PB.8831.3,PB.8831.5,PB.8831.7,PB.8831.8,PB.8831.9
BP	GO:0000377	RNA splicing, via transesterification reactions with bulged adenosine as nucleophile	11	14	25	482	0.00185513	PB.1190.5,PB.1913.1,PB.3035.17,PB.3035.7,PB.4708.4,PB.4708.5,PB.5227.4,PB.812.1,PB.9289.12,PB.9289.23,PB.9289.32	PB.1190.2,PB.5227.1,PB.6012.3,PB.6565.16,PB.812.2,PB.8831.1,PB.8831.11,PB.8831.12,PB.8831.2,PB.8831.3,PB.8831.5,PB.8831.7,PB.8831.8,PB.8831.9
BP	GO:0000398	mRNA splicing, via spliceosome	11	14	25	482	0.00185513	PB.1190.5,PB.1913.1,PB.3035.17,PB.3035.7,PB.4708.4,PB.4708.5,PB.5227.4,PB.812.1,PB.9289.12,PB.9289.23,PB.9289.32	PB.1190.2,PB.5227.1,PB.6012.3,PB.6565.16,PB.812.2,PB.8831.1,PB.8831.11,PB.8831.12,PB.8831.2,PB.8831.3,PB.8831.5,PB.8831.7,PB.8831.8,PB.8831.9
MF	GO:0004448	isocitrate dehydrogenase activity	1	2	3	9	0.00189506	PB.1582.1	PB.1582.3,PB.8069.1
BP	GO:0000578	embryonic axis specification	1	3	4	20	0.00194134	PB.3419.9	PB.8807.2,PB.8807.3,PB.8807.4
BP	GO:0045603	positive regulation of endothelial cell differentiation	2	2	4	20	0.00194134	PB.1851.6,PB.3419.9	PB.1851.2,PB.857.3
BP	GO:0000302	response to reactive oxygen species	7	3	10	122	0.00200039	PB.3906.15,PB.5490.7,PB.806.4,PB.8700.2,PB.8700.6,PB.9077.4,PB.9175.1	PB.806.1,PB.9077.2,PB.9175.4
BP	GO:0043069	negative regulation of programmed cell death	13	20	33	706	0.00208856	PB.1356.4,PB.2257.1,PB.3286.2,PB.3419.9,PB.5490.7,PB.5685.1,PB.6275.2,PB.7742.3,PB.8198.2,PB.9175.1,PB.9289.12,PB.9289.23,PB.9289.32	PB.1356.2,PB.2257.4,PB.3286.13,PB.5511.4,PB.6275.1,PB.6349.2,PB.6910.8,PB.8454.1,PB.8793.1,PB.8831.1,PB.8831.11,PB.8831.12,PB.8831.2,PB.8831.3,PB.8831.5,PB.8831.7,PB.8831.8,PB.8831.9,PB.9175.4,PB.942.5
CC	GO:0005694	chromosome	27	25	52	1313	0.00213083	PB.1663.3,PB.2161.2,PB.2161.9,PB.2257.1,PB.2344.10,PB.2503.1,PB.2563.2,PB.2661.1,PB.3419.9,PB.3906.15,PB.492.1,PB.5490.7,PB.5685.1,PB.6027.1,PB.6625.9,PB.6948.5,PB.7506.1,PB.7643.11,PB.8198.2,PB.8341.1,PB.8968.3,PB.9165.1,PB.9289.12,PB.9289.23,PB.9289.32,PB.9324.3,PB.9379.2	PB.1884.2,PB.2119.2,PB.2257.4,PB.5038.6,PB.5729.3,PB.640.2,PB.6535.4,PB.6565.16,PB.6625.3,PB.6625.8,PB.6948.3,PB.7643.8,PB.8807.2,PB.8807.3,PB.8807.4,PB.8827.2,PB.8831.1,PB.8831.11,PB.8831.12,PB.8831.2,PB.8831.3,PB.8831.5,PB.8831.7,PB.8831.8,PB.8831.9
BP	GO:1903312	negative regulation of mRNA metabolic process	3	10	13	188	0.00214802	PB.9289.12,PB.9289.23,PB.9289.32	PB.8831.1,PB.8831.11,PB.8831.12,PB.8831.2,PB.8831.3,PB.8831.5,PB.8831.7,PB.8831.8,PB.8831.9,PB.8996.3
BP	GO:0019731	antibacterial humoral response	2	1	3	10	0.0021606	PB.6112.2,PB.6275.2	PB.6275.1
BP	GO:0046173	polyol biosynthetic process	4	1	5	34	0.00223377	PB.9077.4,PB.9311.1,PB.9311.16,PB.9311.7	PB.9077.2
BP	GO:0016598	protein arginylation	1	1	2	3	0.00223409	PB.7829.3	PB.7829.1
BP	GO:0043152	induction of bacterial agglutination	1	1	2	3	0.00223409	PB.6275.2	PB.6275.1
BP	GO:0072378	blood coagulation, fibrin clot formation	1	1	2	3	0.00223409	PB.6275.2	PB.6275.1
BP	GO:2000286	receptor internalization involved in canonical Wnt signaling pathway	1	1	2	3	0.00223409	PB.3384.1	PB.3384.2
BP	GO:0001837	epithelial to mesenchymal transition	6	5	11	145	0.00225515	PB.1851.6,PB.2161.2,PB.2161.9,PB.3419.9,PB.3906.15,PB.5490.7	PB.1851.2,PB.5199.5,PB.8807.2,PB.8807.3,PB.8807.4
MF	GO:0070412	R-SMAD binding	1	4	5	32	0.00230908	PB.3419.9	PB.5059.7,PB.8807.2,PB.8807.3,PB.8807.4
BP	GO:0097190	apoptotic signaling pathway	10	18	28	573	0.00241402	PB.3035.17,PB.3035.7,PB.3286.2,PB.3419.9,PB.5490.7,PB.6275.2,PB.7742.3,PB.9289.12,PB.9289.23,PB.9289.32	PB.165.3,PB.3116.8,PB.3286.13,PB.4165.1,PB.4245.1,PB.5460.14,PB.5460.4,PB.6275.1,PB.8454.1,PB.8831.1,PB.8831.11,PB.8831.12,PB.8831.2,PB.8831.3,PB.8831.5,PB.8831.7,PB.8831.8,PB.8831.9
MF	GO:0004057	arginyltransferase activity	1	1	2	3	0.0025735	PB.7829.3	PB.7829.1
MF	GO:0035614	snRNA stem-loop binding	1	1	2	3	0.0025735	PB.5227.4	PB.5227.1
MF	GO:0070410	co-SMAD binding	0	3	3	10	0.00264811	-	PB.8807.2,PB.8807.3,PB.8807.4
BP	GO:0007183	SMAD protein complex assembly	0	3	3	11	0.00291048	-	PB.8807.2,PB.8807.3,PB.8807.4
BP	GO:0032927	positive regulation of activin receptor signaling pathway	0	3	3	11	0.00291048	-	PB.8807.2,PB.8807.3,PB.8807.4
CC	GO:0043228	non-membrane-bounded organelle	68	71	139	4306	0.00294165	PB.1120.3,PB.1356.4,PB.1659.1,PB.1663.3,PB.1882.6,PB.2033.7,PB.2161.2,PB.2161.9,PB.2257.1,PB.2321.4,PB.2344.10,PB.2503.1,PB.2563.2,PB.2661.1,PB.3035.17,PB.3035.7,PB.3384.1,PB.3419.9,PB.3453.2,PB.3906.15,PB.4042.9,PB.4128.2,PB.4500.4,PB.492.1,PB.5227.4,PB.5334.6,PB.5490.7,PB.5569.2,PB.5685.1,PB.6027.1,PB.6057.2,PB.6112.2,PB.6592.4,PB.6597.5,PB.6621.1,PB.6625.9,PB.6703.1,PB.6755.2,PB.6807.12,PB.694…	PB.1356.2,PB.165.3,PB.1733.9,PB.180.2,PB.1882.3,PB.1884.2,PB.2119.2,PB.2236.19,PB.2257.4,PB.2504.8,PB.2512.1,PB.2941.2,PB.3178.2,PB.3384.2,PB.3454.4,PB.3711.4,PB.4032.4,PB.4724.6,PB.4759.1,PB.5038.6,PB.5183.12,PB.5227.1,PB.5460.14,PB.5460.4,PB.5511.4,PB.5729.3,PB.5847.2,PB.6057.1,PB.6257.5,PB.640.2,PB.6416.2,PB.6535.4,PB.6565.16,PB.6592.1,PB.6625.3,PB.6625.8,PB.6781.8,PB.6807.6,PB.6900.16,PB.6900…
CC	GO:0043232	intracellular non-membrane-bounded organelle	68	71	139	4306	0.00294165	PB.1120.3,PB.1356.4,PB.1659.1,PB.1663.3,PB.1882.6,PB.2033.7,PB.2161.2,PB.2161.9,PB.2257.1,PB.2321.4,PB.2344.10,PB.2503.1,PB.2563.2,PB.2661.1,PB.3035.17,PB.3035.7,PB.3384.1,PB.3419.9,PB.3453.2,PB.3906.15,PB.4042.9,PB.4128.2,PB.4500.4,PB.492.1,PB.5227.4,PB.5334.6,PB.5490.7,PB.5569.2,PB.5685.1,PB.6027.1,PB.6057.2,PB.6112.2,PB.6592.4,PB.6597.5,PB.6621.1,PB.6625.9,PB.6703.1,PB.6755.2,PB.6807.12,PB.694…	PB.1356.2,PB.165.3,PB.1733.9,PB.180.2,PB.1882.3,PB.1884.2,PB.2119.2,PB.2236.19,PB.2257.4,PB.2504.8,PB.2512.1,PB.2941.2,PB.3178.2,PB.3384.2,PB.3454.4,PB.3711.4,PB.4032.4,PB.4724.6,PB.4759.1,PB.5038.6,PB.5183.12,PB.5227.1,PB.5460.14,PB.5460.4,PB.5511.4,PB.5729.3,PB.5847.2,PB.6057.1,PB.6257.5,PB.640.2,PB.6416.2,PB.6535.4,PB.6565.16,PB.6592.1,PB.6625.3,PB.6625.8,PB.6781.8,PB.6807.6,PB.6900.16,PB.6900…
MF	GO:0003676	nucleic acid binding	43	63	106	2819	0.00300547	PB.1190.5,PB.176.2,PB.2077.4,PB.2077.7,PB.2151.51,PB.2151.54,PB.2321.4,PB.2503.1,PB.2563.2,PB.3035.17,PB.3035.7,PB.317.3,PB.3175.9,PB.3286.2,PB.3419.9,PB.3906.15,PB.5227.4,PB.5490.7,PB.5569.2,PB.6027.1,PB.6625.9,PB.6703.1,PB.6705.6,PB.6807.12,PB.6948.5,PB.6990.12,PB.6990.38,PB.6990.4,PB.7506.1,PB.806.4,PB.8567.9,PB.8689.6,PB.8855.2,PB.9077.4,PB.9165.1,PB.9230.4,PB.9273.1,PB.9289.12,PB.9289.23,PB.…	PB.1190.2,PB.1347.12,PB.1347.13,PB.1347.8,PB.1576.3,PB.1733.9,PB.180.2,PB.1840.3,PB.1884.2,PB.2119.2,PB.2151.25,PB.2151.33,PB.2151.48,PB.2151.9,PB.2186.6,PB.2236.19,PB.3286.13,PB.3454.4,PB.3811.4,PB.453.13,PB.5038.6,PB.5067.6,PB.5227.1,PB.5460.14,PB.5460.4,PB.5836.10,PB.640.2,PB.655.3,PB.6565.16,PB.6625.3,PB.6625.8,PB.6705.4,PB.6807.6,PB.6948.3,PB.6990.17,PB.7011.1,PB.8057.1,PB.806.1,PB.8689.14,P…
MF	GO:0000976	transcription regulatory region sequence-specific DNA binding	7	16	23	416	0.00303424	PB.2563.2,PB.3286.2,PB.5490.7,PB.806.4,PB.9289.12,PB.9289.23,PB.9289.32	PB.3286.13,PB.5038.6,PB.806.1,PB.8694.3,PB.8807.2,PB.8807.3,PB.8807.4,PB.8831.1,PB.8831.11,PB.8831.12,PB.8831.2,PB.8831.3,PB.8831.5,PB.8831.7,PB.8831.8,PB.8831.9
MF	GO:0001067	regulatory region nucleic acid binding	7	16	23	416	0.00303424	PB.2563.2,PB.3286.2,PB.5490.7,PB.806.4,PB.9289.12,PB.9289.23,PB.9289.32	PB.3286.13,PB.5038.6,PB.806.1,PB.8694.3,PB.8807.2,PB.8807.3,PB.8807.4,PB.8831.1,PB.8831.11,PB.8831.12,PB.8831.2,PB.8831.3,PB.8831.5,PB.8831.7,PB.8831.8,PB.8831.9
BP	GO:0042981	regulation of apoptotic process	16	29	45	1077	0.00317681	PB.1356.4,PB.2257.1,PB.3286.2,PB.3419.9,PB.5490.7,PB.5685.1,PB.6275.2,PB.7742.3,PB.8198.2,PB.8700.2,PB.8700.6,PB.9175.1,PB.9289.12,PB.9289.23,PB.9289.32,PB.9324.3	PB.1356.2,PB.2257.4,PB.3116.8,PB.3286.13,PB.4165.1,PB.4245.1,PB.5460.14,PB.5460.4,PB.5511.4,PB.6275.1,PB.6349.2,PB.640.2,PB.6910.8,PB.7943.7,PB.8454.1,PB.857.3,PB.8793.1,PB.8827.2,PB.8831.1,PB.8831.11,PB.8831.12,PB.8831.2,PB.8831.3,PB.8831.5,PB.8831.7,PB.8831.8,PB.8831.9,PB.9175.4,PB.942.5
BP	GO:0060548	negative regulation of cell death	13	20	33	726	0.00324167	PB.1356.4,PB.2257.1,PB.3286.2,PB.3419.9,PB.5490.7,PB.5685.1,PB.6275.2,PB.7742.3,PB.8198.2,PB.9175.1,PB.9289.12,PB.9289.23,PB.9289.32	PB.1356.2,PB.2257.4,PB.3286.13,PB.5511.4,PB.6275.1,PB.6349.2,PB.6910.8,PB.8454.1,PB.8793.1,PB.8831.1,PB.8831.11,PB.8831.12,PB.8831.2,PB.8831.3,PB.8831.5,PB.8831.7,PB.8831.8,PB.8831.9,PB.9175.4,PB.942.5
MF	GO:1990837	sequence-specific double-stranded DNA binding	8	16	24	444	0.00331592	PB.2503.1,PB.2563.2,PB.3286.2,PB.5490.7,PB.806.4,PB.9289.12,PB.9289.23,PB.9289.32	PB.3286.13,PB.5038.6,PB.806.1,PB.8694.3,PB.8807.2,PB.8807.3,PB.8807.4,PB.8831.1,PB.8831.11,PB.8831.12,PB.8831.2,PB.8831.3,PB.8831.5,PB.8831.7,PB.8831.8,PB.8831.9
BP	GO:0045601	regulation of endothelial cell differentiation	2	2	4	23	0.00332433	PB.1851.6,PB.3419.9	PB.1851.2,PB.857.3
BP	GO:0010717	regulation of epithelial to mesenchymal transition	5	3	8	90	0.00335395	PB.2161.2,PB.2161.9,PB.3419.9,PB.3906.15,PB.5490.7	PB.8807.2,PB.8807.3,PB.8807.4
BP	GO:0008380	RNA splicing	12	17	29	615	0.00340108	PB.1190.5,PB.1913.1,PB.2161.9,PB.3035.17,PB.3035.7,PB.4708.4,PB.4708.5,PB.5227.4,PB.812.1,PB.9289.12,PB.9289.23,PB.9289.32	PB.1190.2,PB.165.3,PB.453.13,PB.5227.1,PB.6012.3,PB.6565.16,PB.812.2,PB.8831.1,PB.8831.11,PB.8831.12,PB.8831.2,PB.8831.3,PB.8831.5,PB.8831.7,PB.8831.8,PB.8831.9,PB.9410.6
BP	GO:0043067	regulation of programmed cell death	16	29	45	1082	0.00346508	PB.1356.4,PB.2257.1,PB.3286.2,PB.3419.9,PB.5490.7,PB.5685.1,PB.6275.2,PB.7742.3,PB.8198.2,PB.8700.2,PB.8700.6,PB.9175.1,PB.9289.12,PB.9289.23,PB.9289.32,PB.9324.3	PB.1356.2,PB.2257.4,PB.3116.8,PB.3286.13,PB.4165.1,PB.4245.1,PB.5460.14,PB.5460.4,PB.5511.4,PB.6275.1,PB.6349.2,PB.640.2,PB.6910.8,PB.7943.7,PB.8454.1,PB.857.3,PB.8793.1,PB.8827.2,PB.8831.1,PB.8831.11,PB.8831.12,PB.8831.2,PB.8831.3,PB.8831.5,PB.8831.7,PB.8831.8,PB.8831.9,PB.9175.4,PB.942.5
BP	GO:0038092	nodal signaling pathway	0	3	3	12	0.00380191	-	PB.8807.2,PB.8807.3,PB.8807.4
BP	GO:0060039	pericardium development	0	3	3	12	0.00380191	-	PB.8807.2,PB.8807.3,PB.8807.4
BP	GO:0010646	regulation of cell communication	33	35	68	1803	0.00385046	PB.1145.3,PB.1356.4,PB.2033.7,PB.2077.4,PB.2077.7,PB.2161.9,PB.2257.1,PB.2563.2,PB.271.6,PB.3035.17,PB.3035.7,PB.317.3,PB.3286.2,PB.3384.1,PB.3419.9,PB.3453.2,PB.3906.15,PB.4042.9,PB.4500.4,PB.4636.1,PB.5490.7,PB.6222.3,PB.6275.2,PB.7742.3,PB.7963.8,PB.8341.1,PB.8700.2,PB.8700.6,PB.9175.1,PB.9289.12,PB.9289.23,PB.9289.32,PB.9324.3	PB.1356.2,PB.1733.9,PB.1884.2,PB.2236.19,PB.2257.4,PB.3116.8,PB.3117.1,PB.3286.13,PB.3384.2,PB.4165.1,PB.4245.1,PB.4636.4,PB.484.4,PB.5460.14,PB.5460.4,PB.5511.4,PB.6124.3,PB.6275.1,PB.640.2,PB.6486.2,PB.8454.1,PB.8793.1,PB.8807.2,PB.8807.3,PB.8807.4,PB.8831.1,PB.8831.11,PB.8831.12,PB.8831.2,PB.8831.3,PB.8831.5,PB.8831.7,PB.8831.8,PB.8831.9,PB.9175.4
BP	GO:0051172	negative regulation of nitrogen compound metabolic process	27	37	64	1678	0.00395704	PB.1356.4,PB.1663.3,PB.2077.4,PB.2077.7,PB.2161.9,PB.2257.1,PB.2503.1,PB.2563.2,PB.3035.17,PB.3035.7,PB.317.3,PB.3286.2,PB.3419.9,PB.3906.15,PB.4708.4,PB.4708.5,PB.5490.7,PB.6027.1,PB.6598.4,PB.6807.12,PB.8341.1,PB.8689.6,PB.9153.1,PB.9289.12,PB.9289.23,PB.9289.32,PB.9324.3	PB.1356.2,PB.1576.3,PB.1840.3,PB.1884.2,PB.2257.4,PB.3286.13,PB.4479.2,PB.4732.8,PB.5038.6,PB.5460.14,PB.5460.4,PB.5511.4,PB.5729.3,PB.6124.3,PB.6349.2,PB.640.2,PB.6598.2,PB.6807.6,PB.7557.12,PB.7557.8,PB.7704.1,PB.801.1,PB.8689.14,PB.8694.3,PB.8807.2,PB.8807.3,PB.8807.4,PB.8831.1,PB.8831.11,PB.8831.12,PB.8831.2,PB.8831.3,PB.8831.5,PB.8831.7,PB.8831.8,PB.8831.9,PB.8996.3
CC	GO:0000221	vacuolar proton-transporting V-type ATPase, V1 domain	1	1	2	4	0.00407027	PB.4081.2	PB.4081.4
BP	GO:0042542	response to hydrogen peroxide	6	2	8	93	0.00410467	PB.3906.15,PB.5490.7,PB.806.4,PB.8700.2,PB.8700.6,PB.9175.1	PB.806.1,PB.9175.4
BP	GO:2000243	positive regulation of reproductive process	4	1	5	39	0.00413117	PB.2257.1,PB.3419.9,PB.4708.4,PB.4708.5	PB.2257.4
BP	GO:2000241	regulation of reproductive process	5	2	7	74	0.004218	PB.2257.1,PB.3419.9,PB.4708.4,PB.4708.5,PB.9165.1	PB.2257.4,PB.5847.2
BP	GO:0009966	regulation of signal transduction	31	33	64	1683	0.0042381	PB.1145.3,PB.1356.4,PB.2033.7,PB.2077.4,PB.2077.7,PB.2161.9,PB.2257.1,PB.2563.2,PB.271.6,PB.3035.17,PB.3035.7,PB.317.3,PB.3286.2,PB.3419.9,PB.3453.2,PB.3906.15,PB.4042.9,PB.4500.4,PB.4636.1,PB.5490.7,PB.6275.2,PB.7742.3,PB.7963.8,PB.8341.1,PB.8700.2,PB.8700.6,PB.9175.1,PB.9289.12,PB.9289.23,PB.9289.32,PB.9324.3	PB.1356.2,PB.1733.9,PB.1884.2,PB.2236.19,PB.2257.4,PB.3116.8,PB.3117.1,PB.3286.13,PB.4165.1,PB.4245.1,PB.4636.4,PB.484.4,PB.5460.14,PB.5460.4,PB.6124.3,PB.6275.1,PB.640.2,PB.6486.2,PB.8454.1,PB.8793.1,PB.8807.2,PB.8807.3,PB.8807.4,PB.8831.1,PB.8831.11,PB.8831.12,PB.8831.2,PB.8831.3,PB.8831.5,PB.8831.7,PB.8831.8,PB.8831.9,PB.9175.4
CC	GO:0030054	cell junction	23	22	45	1136	0.00427258	PB.1659.1,PB.1851.6,PB.2344.10,PB.2661.1,PB.3384.1,PB.3419.9,PB.4042.9,PB.4708.4,PB.4708.5,PB.6222.3,PB.7290.2,PB.7643.11,PB.7878.1,PB.8138.4,PB.8689.6,PB.8700.2,PB.8700.6,PB.8968.3,PB.9220.2,PB.9289.12,PB.9289.23,PB.9289.32,PB.9324.3	PB.1851.2,PB.2236.19,PB.3384.2,PB.6257.5,PB.6900.16,PB.6900.2,PB.7367.6,PB.7643.8,PB.7764.8,PB.8138.6,PB.8516.6,PB.8689.14,PB.8831.1,PB.8831.11,PB.8831.12,PB.8831.2,PB.8831.3,PB.8831.5,PB.8831.7,PB.8831.8,PB.8831.9,PB.942.5
BP	GO:0019336	phenol-containing compound catabolic process	1	1	2	4	0.00438668	PB.1150.1	PB.1150.2
BP	GO:0019614	catechol-containing compound catabolic process	1	1	2	4	0.00438668	PB.1150.1	PB.1150.2
BP	GO:0034116	positive regulation of heterotypic cell-cell adhesion	1	1	2	4	0.00438668	PB.6275.2	PB.6275.1
BP	GO:0042420	dopamine catabolic process	1	1	2	4	0.00438668	PB.1150.1	PB.1150.2
BP	GO:0042424	catecholamine catabolic process	1	1	2	4	0.00438668	PB.1150.1	PB.1150.2
BP	GO:0060816	random inactivation of X chromosome	1	1	2	4	0.00438668	PB.6598.4	PB.6598.2
BP	GO:1900095	regulation of dosage compensation by inactivation of X chromosome	1	1	2	4	0.00438668	PB.6598.4	PB.6598.2
BP	GO:0051445	regulation of meiotic cell cycle	2	2	4	25	0.00454769	PB.2257.1,PB.9165.1	PB.2257.4,PB.5847.2
BP	GO:0061724	lipophagy	4	0	4	25	0.00454769	PB.2033.7,PB.9311.1,PB.9311.16,PB.9311.7	-
BP	GO:0031324	negative regulation of cellular metabolic process	28	39	67	1784	0.00456946	PB.1356.4,PB.1663.3,PB.2077.4,PB.2077.7,PB.2161.9,PB.2257.1,PB.2503.1,PB.2563.2,PB.3035.17,PB.3035.7,PB.317.3,PB.3286.2,PB.3419.9,PB.3906.15,PB.4708.4,PB.4708.5,PB.5490.7,PB.6027.1,PB.6598.4,PB.6807.12,PB.8341.1,PB.8689.6,PB.9153.1,PB.9289.12,PB.9289.23,PB.9289.32,PB.9324.3,PB.961.5	PB.1356.2,PB.1576.3,PB.1840.3,PB.1884.2,PB.2257.4,PB.3286.13,PB.4479.2,PB.4732.8,PB.5038.6,PB.5460.14,PB.5460.4,PB.5511.4,PB.5729.3,PB.6124.3,PB.6349.2,PB.640.2,PB.6598.2,PB.6807.6,PB.7557.12,PB.7557.8,PB.7704.1,PB.801.1,PB.8135.10,PB.8689.14,PB.8694.3,PB.8807.2,PB.8807.3,PB.8807.4,PB.8831.1,PB.8831.11,PB.8831.12,PB.8831.2,PB.8831.3,PB.8831.5,PB.8831.7,PB.8831.8,PB.8831.9,PB.8996.3,PB.961.3
CC	GO:0005923	bicellular tight junction	6	1	7	78	0.0046012	PB.1851.6,PB.3419.9,PB.4042.9,PB.8700.2,PB.8700.6,PB.9324.3	PB.1851.2
CC	GO:0070160	tight junction	6	1	7	78	0.0046012	PB.1851.6,PB.3419.9,PB.4042.9,PB.8700.2,PB.8700.6,PB.9324.3	PB.1851.2
BP	GO:0023051	regulation of signaling	33	35	68	1820	0.00481795	PB.1145.3,PB.1356.4,PB.2033.7,PB.2077.4,PB.2077.7,PB.2161.9,PB.2257.1,PB.2563.2,PB.271.6,PB.3035.17,PB.3035.7,PB.317.3,PB.3286.2,PB.3384.1,PB.3419.9,PB.3453.2,PB.3906.15,PB.4042.9,PB.4500.4,PB.4636.1,PB.5490.7,PB.6222.3,PB.6275.2,PB.7742.3,PB.7963.8,PB.8341.1,PB.8700.2,PB.8700.6,PB.9175.1,PB.9289.12,PB.9289.23,PB.9289.32,PB.9324.3	PB.1356.2,PB.1733.9,PB.1884.2,PB.2236.19,PB.2257.4,PB.3116.8,PB.3117.1,PB.3286.13,PB.3384.2,PB.4165.1,PB.4245.1,PB.4636.4,PB.484.4,PB.5460.14,PB.5460.4,PB.5511.4,PB.6124.3,PB.6275.1,PB.640.2,PB.6486.2,PB.8454.1,PB.8793.1,PB.8807.2,PB.8807.3,PB.8807.4,PB.8831.1,PB.8831.11,PB.8831.12,PB.8831.2,PB.8831.3,PB.8831.5,PB.8831.7,PB.8831.8,PB.8831.9,PB.9175.4
BP	GO:0007182	common-partner SMAD protein phosphorylation	0	3	3	13	0.00484235	-	PB.8807.2,PB.8807.3,PB.8807.4
BP	GO:0019730	antimicrobial humoral response	2	1	3	13	0.00484235	PB.6112.2,PB.6275.2	PB.6275.1
BP	GO:0032925	regulation of activin receptor signaling pathway	0	3	3	13	0.00484235	-	PB.8807.2,PB.8807.3,PB.8807.4
BP	GO:0048368	lateral mesoderm development	0	3	3	13	0.00484235	-	PB.8807.2,PB.8807.3,PB.8807.4
BP	GO:0006897	endocytosis	7	12	19	358	0.00496985	PB.3384.1,PB.4081.2,PB.6222.3,PB.8450.3,PB.9289.12,PB.9289.23,PB.9289.32	PB.3384.2,PB.4081.4,PB.7943.7,PB.8831.1,PB.8831.11,PB.8831.12,PB.8831.2,PB.8831.3,PB.8831.5,PB.8831.7,PB.8831.8,PB.8831.9
MF	GO:0004449	isocitrate dehydrogenase (NAD+) activity	1	1	2	4	0.00504617	PB.1582.1	PB.1582.3
MF	GO:0008499	UDP-galactose:beta-N-acetylglucosamine beta-1,3-galactosyltransferase activity	1	1	2	4	0.00504617	PB.8710.1	PB.8710.2
MF	GO:0035250	UDP-galactosyltransferase activity	1	1	2	4	0.00504617	PB.8710.1	PB.8710.2
BP	GO:0010035	response to inorganic substance	10	4	14	233	0.00527548	PB.3794.3,PB.3906.15,PB.5490.7,PB.6275.2,PB.806.4,PB.8393.1,PB.8700.2,PB.8700.6,PB.9077.4,PB.9175.1	PB.6275.1,PB.806.1,PB.9077.2,PB.9175.4
BP	GO:0048583	regulation of response to stimulus	37	41	78	2151	0.00532264	PB.1145.3,PB.1356.4,PB.1882.6,PB.2033.7,PB.2077.4,PB.2077.7,PB.2161.9,PB.2257.1,PB.2563.2,PB.271.6,PB.3035.17,PB.3035.7,PB.317.3,PB.3286.2,PB.3419.9,PB.3453.2,PB.3906.15,PB.4042.9,PB.4500.4,PB.4636.1,PB.5194.3,PB.5227.4,PB.5490.7,PB.6222.3,PB.6275.2,PB.7742.3,PB.7963.8,PB.806.4,PB.8341.1,PB.8700.2,PB.8700.6,PB.9077.4,PB.9175.1,PB.9289.12,PB.9289.23,PB.9289.32,PB.9324.3	PB.1356.2,PB.1733.9,PB.1882.3,PB.1884.2,PB.2236.19,PB.2257.4,PB.3116.8,PB.3117.1,PB.3286.13,PB.3454.4,PB.4165.1,PB.4245.1,PB.4636.4,PB.484.4,PB.5227.1,PB.5460.14,PB.5460.4,PB.5511.4,PB.6124.3,PB.6275.1,PB.640.2,PB.6486.2,PB.7704.1,PB.806.1,PB.8454.1,PB.8516.6,PB.8793.1,PB.8807.2,PB.8807.3,PB.8807.4,PB.8831.1,PB.8831.11,PB.8831.12,PB.8831.2,PB.8831.3,PB.8831.5,PB.8831.7,PB.8831.8,PB.8831.9,PB.9077…
CC	GO:0001741	XY body	2	1	3	14	0.005432	PB.2257.1,PB.2563.2	PB.2257.4
BP	GO:0033554	cellular response to stress	30	34	64	1703	0.0055427	PB.1145.3,PB.1663.3,PB.1762.5,PB.1882.6,PB.2257.1,PB.2503.1,PB.2563.2,PB.3035.17,PB.3035.7,PB.317.3,PB.3286.2,PB.3906.15,PB.5194.3,PB.5490.7,PB.5698.3,PB.6948.5,PB.7051.3,PB.7506.1,PB.806.4,PB.8700.2,PB.8700.6,PB.8968.3,PB.9077.4,PB.9140.2,PB.9165.1,PB.9175.1,PB.9289.12,PB.9289.23,PB.9289.32,PB.9324.3	PB.1762.2,PB.1882.3,PB.1884.2,PB.2257.4,PB.3286.13,PB.3454.4,PB.3907.2,PB.4245.1,PB.4759.1,PB.5460.14,PB.5460.4,PB.5511.4,PB.6349.2,PB.640.2,PB.6948.3,PB.7704.1,PB.806.1,PB.8135.10,PB.8454.1,PB.8778.1,PB.8778.2,PB.8827.2,PB.8831.1,PB.8831.11,PB.8831.12,PB.8831.2,PB.8831.3,PB.8831.5,PB.8831.7,PB.8831.8,PB.8831.9,PB.9077.2,PB.9175.4,PB.942.5
BP	GO:0009880	embryonic pattern specification	1	3	4	27	0.00604226	PB.3419.9	PB.8807.2,PB.8807.3,PB.8807.4
BP	GO:0019751	polyol metabolic process	4	2	6	61	0.00653384	PB.9077.4,PB.9311.1,PB.9311.16,PB.9311.7	PB.4886.3,PB.9077.2
BP	GO:0010941	regulation of cell death	16	29	45	1121	0.00659384	PB.1356.4,PB.2257.1,PB.3286.2,PB.3419.9,PB.5490.7,PB.5685.1,PB.6275.2,PB.7742.3,PB.8198.2,PB.8700.2,PB.8700.6,PB.9175.1,PB.9289.12,PB.9289.23,PB.9289.32,PB.9324.3	PB.1356.2,PB.2257.4,PB.3116.8,PB.3286.13,PB.4165.1,PB.4245.1,PB.5460.14,PB.5460.4,PB.5511.4,PB.6275.1,PB.6349.2,PB.640.2,PB.6910.8,PB.7943.7,PB.8454.1,PB.857.3,PB.8793.1,PB.8827.2,PB.8831.1,PB.8831.11,PB.8831.12,PB.8831.2,PB.8831.3,PB.8831.5,PB.8831.7,PB.8831.8,PB.8831.9,PB.9175.4,PB.942.5
BP	GO:0000237	leptotene	1	1	2	5	0.00717807	PB.2257.1	PB.2257.4
BP	GO:0000279	M phase	1	1	2	5	0.00717807	PB.2257.1	PB.2257.4
BP	GO:0006545	glycine biosynthetic process	1	1	2	5	0.00717807	PB.9077.4	PB.9077.2
BP	GO:0007128	meiotic prophase I	1	1	2	5	0.00717807	PB.2257.1	PB.2257.4
BP	GO:0009312	oligosaccharide biosynthetic process	1	1	2	5	0.00717807	PB.8710.1	PB.8710.2
BP	GO:0010845	positive regulation of reciprocal meiotic recombination	1	1	2	5	0.00717807	PB.2257.1	PB.2257.4
BP	GO:0022403	cell cycle phase	1	1	2	5	0.00717807	PB.2257.1	PB.2257.4
BP	GO:0031427	response to methotrexate	1	1	2	5	0.00717807	PB.9077.4	PB.9077.2
BP	GO:0034114	regulation of heterotypic cell-cell adhesion	1	1	2	5	0.00717807	PB.6275.2	PB.6275.1
BP	GO:0046745	viral capsid secondary envelopment	1	1	2	5	0.00717807	PB.1882.6	PB.1882.3
BP	GO:0051026	chiasma assembly	1	1	2	5	0.00717807	PB.2257.1	PB.2257.4
BP	GO:0051324	prophase	1	1	2	5	0.00717807	PB.2257.1	PB.2257.4
BP	GO:0060903	positive regulation of meiosis I	1	1	2	5	0.00717807	PB.2257.1	PB.2257.4
BP	GO:0098762	meiotic cell cycle phase	1	1	2	5	0.00717807	PB.2257.1	PB.2257.4
BP	GO:0098764	meiosis I cell cycle phase	1	1	2	5	0.00717807	PB.2257.1	PB.2257.4
BP	GO:1904101	response to acadesine	1	1	2	5	0.00717807	PB.9175.1	PB.9175.4
BP	GO:1904732	regulation of electron transfer activity	1	1	2	5	0.00717807	PB.961.5	PB.961.3
BP	GO:1904733	negative regulation of electron transfer activity	1	1	2	5	0.00717807	PB.961.5	PB.961.3
BP	GO:1904735	regulation of fatty acid beta-oxidation using acyl-CoA dehydrogenase	1	1	2	5	0.00717807	PB.961.5	PB.961.3
BP	GO:1904736	negative regulation of fatty acid beta-oxidation using acyl-CoA dehydrogenase	1	1	2	5	0.00717807	PB.961.5	PB.961.3
BP	GO:0006950	response to stress	39	45	84	2375	0.00726708	PB.1145.3,PB.1663.3,PB.1762.5,PB.1882.6,PB.2257.1,PB.2503.1,PB.2563.2,PB.3035.17,PB.3035.7,PB.317.3,PB.3286.2,PB.3906.15,PB.5194.3,PB.5227.4,PB.5490.7,PB.5698.3,PB.6112.2,PB.6222.3,PB.6275.2,PB.6625.9,PB.6705.6,PB.6807.12,PB.6948.5,PB.7051.3,PB.7506.1,PB.7878.1,PB.806.4,PB.8700.2,PB.8700.6,PB.8968.3,PB.9077.4,PB.9140.2,PB.9165.1,PB.9175.1,PB.9289.12,PB.9289.23,PB.9289.32,PB.9324.3,PB.9385.1	PB.1733.9,PB.1762.2,PB.1882.3,PB.1884.2,PB.2257.4,PB.3286.13,PB.3454.4,PB.3907.2,PB.4165.1,PB.4245.1,PB.4759.1,PB.5227.1,PB.5460.14,PB.5460.4,PB.5511.4,PB.5804.9,PB.6275.1,PB.6349.2,PB.640.2,PB.6416.2,PB.6625.3,PB.6625.8,PB.6705.4,PB.6807.6,PB.6948.3,PB.7704.1,PB.806.1,PB.8069.1,PB.8135.10,PB.8454.1,PB.8778.1,PB.8778.2,PB.8827.2,PB.8831.1,PB.8831.11,PB.8831.12,PB.8831.2,PB.8831.3,PB.8831.5,PB.883…
MF	GO:0003690	double-stranded DNA binding	9	18	27	554	0.00759761	PB.2503.1,PB.2563.2,PB.3286.2,PB.3419.9,PB.5490.7,PB.806.4,PB.9289.12,PB.9289.23,PB.9289.32	PB.1733.9,PB.3286.13,PB.5038.6,PB.640.2,PB.806.1,PB.8694.3,PB.8807.2,PB.8807.3,PB.8807.4,PB.8831.1,PB.8831.11,PB.8831.12,PB.8831.2,PB.8831.3,PB.8831.5,PB.8831.7,PB.8831.8,PB.8831.9
BP	GO:0045921	positive regulation of exocytosis	4	2	6	63	0.00763805	PB.2033.7,PB.3384.1,PB.6222.3,PB.6275.2	PB.3384.2,PB.6275.1
MF	GO:0061631	ubiquitin conjugating enzyme activity	1	6	7	78	0.00821645	PB.2257.1	PB.2257.4,PB.7704.1,PB.8808.1,PB.8808.2,PB.8808.3,PB.8808.6
MF	GO:0004146	dihydrofolate reductase activity	1	1	2	5	0.00824595	PB.9077.4	PB.9077.2
MF	GO:0008131	primary amine oxidase activity	1	1	2	5	0.00824595	PB.1150.1	PB.1150.2
MF	GO:0048531	beta-1,3-galactosyltransferase activity	1	1	2	5	0.00824595	PB.8710.1	PB.8710.2
BP	GO:0051341	regulation of oxidoreductase activity	2	2	4	30	0.00884413	PB.9077.4,PB.961.5	PB.9077.2,PB.961.3
BP	GO:0045578	negative regulation of B cell differentiation	1	2	3	16	0.00891843	PB.6625.9	PB.6625.3,PB.6625.8
BP	GO:0034599	cellular response to oxidative stress	7	3	10	151	0.00905025	PB.3906.15,PB.5490.7,PB.806.4,PB.8700.2,PB.8700.6,PB.9077.4,PB.9175.1	PB.806.1,PB.9077.2,PB.9175.4
MF	GO:0019903	protein phosphatase binding	5	5	10	141	0.00915088	PB.1851.6,PB.2661.1,PB.3419.9,PB.7025.10,PB.7025.7	PB.1851.2,PB.7025.16,PB.7025.5,PB.8827.2,PB.942.5
BP	GO:0051246	regulation of protein metabolic process	34	37	71	1971	0.00935685	PB.1145.3,PB.1356.4,PB.1831.2,PB.1882.6,PB.2033.7,PB.2161.2,PB.2161.9,PB.2257.1,PB.2563.2,PB.317.3,PB.3286.2,PB.3419.9,PB.3906.15,PB.5490.7,PB.6027.1,PB.6275.2,PB.6807.12,PB.6990.12,PB.6990.38,PB.6990.4,PB.7025.10,PB.7025.7,PB.7051.3,PB.8689.6,PB.8700.2,PB.8700.6,PB.9093.1,PB.9153.1,PB.9175.1,PB.9230.4,PB.9289.12,PB.9289.23,PB.9289.32,PB.9324.3	PB.1356.2,PB.1882.3,PB.1884.2,PB.2257.4,PB.3116.8,PB.3286.13,PB.3811.4,PB.4165.1,PB.4401.2,PB.4732.8,PB.5016.7,PB.5067.6,PB.5511.4,PB.6275.1,PB.6349.2,PB.640.2,PB.6807.6,PB.6990.17,PB.7025.16,PB.7025.5,PB.7704.1,PB.8555.2,PB.8689.14,PB.8827.2,PB.8831.1,PB.8831.11,PB.8831.12,PB.8831.2,PB.8831.3,PB.8831.5,PB.8831.7,PB.8831.8,PB.8831.9,PB.8996.3,PB.914.1,PB.9175.4,PB.942.5
CC	GO:0005577	fibrinogen complex	1	1	2	6	0.00982256	PB.6275.2	PB.6275.1
CC	GO:0005796	Golgi lumen	1	1	2	6	0.00982256	PB.4407.1	PB.4407.6
BP	GO:0050869	negative regulation of B cell activation	1	3	4	31	0.00993818	PB.6625.9	PB.6349.2,PB.6625.3,PB.6625.8
BP	GO:0052126	movement in host environment	5	3	8	108	0.00996327	PB.1882.6,PB.2033.7,PB.4042.9,PB.7062.1,PB.8450.3	PB.1882.3,PB.2941.2,PB.8694.3
BP	GO:0010718	positive regulation of epithelial to mesenchymal transition	3	3	6	67	0.0102398	PB.3419.9,PB.3906.15,PB.5490.7	PB.8807.2,PB.8807.3,PB.8807.4
BP	GO:0009838	abscission	1	1	2	6	0.0105716	PB.1882.6	PB.1882.3
BP	GO:0017121	plasma membrane phospholipid scrambling	1	1	2	6	0.0105716	PB.8660.1	PB.8660.2
BP	GO:0031999	negative regulation of fatty acid beta-oxidation	1	1	2	6	0.0105716	PB.961.5	PB.961.3
BP	GO:0033128	negative regulation of histone phosphorylation	1	1	2	6	0.0105716	PB.2257.1	PB.2257.4
BP	GO:0043951	negative regulation of cAMP-mediated signaling	1	1	2	6	0.0105716	PB.2257.1	PB.2257.4
BP	GO:0045048	protein insertion into ER membrane	1	1	2	6	0.0105716	PB.6057.2	PB.6057.1
BP	GO:0046322	negative regulation of fatty acid oxidation	1	1	2	6	0.0105716	PB.961.5	PB.961.3
BP	GO:0072376	protein activation cascade	1	1	2	6	0.0105716	PB.6275.2	PB.6275.1
BP	GO:0006667	sphinganine metabolic process	3	0	3	17	0.0106114	PB.9311.1,PB.9311.16,PB.9311.7	-
BP	GO:0046511	sphinganine biosynthetic process	3	0	3	17	0.0106114	PB.9311.1,PB.9311.16,PB.9311.7	-
BP	GO:0048643	positive regulation of skeletal muscle tissue development	2	1	3	17	0.0106114	PB.3419.9,PB.9175.1	PB.9175.4
BP	GO:1904502	regulation of lipophagy	3	0	3	17	0.0106114	PB.9311.1,PB.9311.16,PB.9311.7	-
BP	GO:1904504	positive regulation of lipophagy	3	0	3	17	0.0106114	PB.9311.1,PB.9311.16,PB.9311.7	-
MF	GO:0061650	ubiquitin-like protein conjugating enzyme activity	1	6	7	82	0.0107008	PB.2257.1	PB.2257.4,PB.7704.1,PB.8808.1,PB.8808.2,PB.8808.3,PB.8808.6
CC	GO:0060170	ciliary membrane	2	2	4	33	0.0108845	PB.1735.6,PB.8450.3	PB.2504.8,PB.8516.6
BP	GO:0046660	female sex differentiation	0	6	6	68	0.0109778	-	PB.3116.8,PB.8772.1,PB.8772.2,PB.8772.3,PB.8772.6,PB.8772.7
CC	GO:0005844	polysome	2	5	7	92	0.0111549	PB.3175.9,PB.8689.6	PB.4759.1,PB.5067.6,PB.8689.14,PB.8778.1,PB.8778.2
CC	GO:0017059	serine C-palmitoyltransferase complex	3	0	3	18	0.0112585	PB.9311.1,PB.9311.16,PB.9311.7	-
CC	GO:0031211	endoplasmic reticulum palmitoyltransferase complex	3	0	3	18	0.0112585	PB.9311.1,PB.9311.16,PB.9311.7	-
CC	GO:0035339	SPOTS complex	3	0	3	18	0.0112585	PB.9311.1,PB.9311.16,PB.9311.7	-
CC	GO:1905961	protein-cysteine S-palmitoyltransferase complex	3	0	3	18	0.0112585	PB.9311.1,PB.9311.16,PB.9311.7	-
BP	GO:0010629	negative regulation of gene expression	23	31	54	1442	0.0116764	PB.1356.4,PB.1663.3,PB.2077.4,PB.2077.7,PB.2161.9,PB.2503.1,PB.3035.17,PB.3035.7,PB.317.3,PB.3286.2,PB.3419.9,PB.3906.15,PB.4708.4,PB.4708.5,PB.5490.7,PB.6598.4,PB.6807.12,PB.8341.1,PB.8689.6,PB.9209.2,PB.9289.12,PB.9289.23,PB.9289.32	PB.1356.2,PB.1576.3,PB.1840.3,PB.3286.13,PB.4479.2,PB.4759.1,PB.5038.6,PB.5460.14,PB.5460.4,PB.5729.3,PB.6124.3,PB.640.2,PB.6598.2,PB.6807.6,PB.7704.1,PB.801.1,PB.8689.14,PB.8694.3,PB.8807.2,PB.8807.3,PB.8807.4,PB.8831.1,PB.8831.11,PB.8831.12,PB.8831.2,PB.8831.3,PB.8831.5,PB.8831.7,PB.8831.8,PB.8831.9,PB.8996.3
BP	GO:0070301	cellular response to hydrogen peroxide	5	1	6	69	0.0117526	PB.3906.15,PB.5490.7,PB.806.4,PB.8700.2,PB.8700.6	PB.806.1
CC	GO:0070161	anchoring junction	16	17	33	825	0.0121105	PB.1659.1,PB.1851.6,PB.2661.1,PB.3419.9,PB.4042.9,PB.4708.4,PB.4708.5,PB.7290.2,PB.7643.11,PB.8138.4,PB.8700.2,PB.8700.6,PB.9289.12,PB.9289.23,PB.9289.32,PB.9324.3	PB.1851.2,PB.2236.19,PB.6900.16,PB.6900.2,PB.7643.8,PB.7764.8,PB.8138.6,PB.8831.1,PB.8831.11,PB.8831.12,PB.8831.2,PB.8831.3,PB.8831.5,PB.8831.7,PB.8831.8,PB.8831.9,PB.942.5
MF	GO:0008597	calcium-dependent protein serine/threonine phosphatase regulator activity	1	1	2	6	0.0121278	PB.4636.1	PB.4636.4
MF	GO:0017128	phospholipid scramblase activity	1	1	2	6	0.0121278	PB.8660.1	PB.8660.2
MF	GO:0140303	intramembrane lipid transporter activity	1	1	2	6	0.0121278	PB.8660.1	PB.8660.2
BP	GO:0048340	paraxial mesoderm morphogenesis	0	3	3	18	0.0124775	-	PB.8807.2,PB.8807.3,PB.8807.4
CC	GO:0000785	chromatin	9	15	24	553	0.0125596	PB.1663.3,PB.2257.1,PB.2563.2,PB.3419.9,PB.3906.15,PB.5490.7,PB.9289.12,PB.9289.23,PB.9289.32	PB.2257.4,PB.5038.6,PB.6565.16,PB.8807.2,PB.8807.3,PB.8807.4,PB.8831.1,PB.8831.11,PB.8831.12,PB.8831.2,PB.8831.3,PB.8831.5,PB.8831.7,PB.8831.8,PB.8831.9
BP	GO:0007498	mesoderm development	3	3	6	70	0.0125652	PB.1735.6,PB.2161.2,PB.2161.9	PB.8807.2,PB.8807.3,PB.8807.4
MF	GO:0004758	serine C-palmitoyltransferase activity	3	0	3	17	0.0128693	PB.9311.1,PB.9311.16,PB.9311.7	-
MF	GO:0016454	C-palmitoyltransferase activity	3	0	3	17	0.0128693	PB.9311.1,PB.9311.16,PB.9311.7	-
CC	GO:0002178	palmitoyltransferase complex	3	0	3	19	0.0131107	PB.9311.1,PB.9311.16,PB.9311.7	-
CC	GO:0016281	eukaryotic translation initiation factor 4F complex	2	1	3	19	0.0131107	PB.3175.9,PB.6807.12	PB.6807.6
CC	GO:0000803	sex chromosome	3	1	4	35	0.0133636	PB.2257.1,PB.2563.2,PB.8968.3	PB.2257.4
MF	GO:0043565	sequence-specific DNA binding	12	17	29	635	0.0134725	PB.2077.4,PB.2077.7,PB.2503.1,PB.2563.2,PB.317.3,PB.3286.2,PB.3906.15,PB.5490.7,PB.806.4,PB.9289.12,PB.9289.23,PB.9289.32	PB.1884.2,PB.3286.13,PB.5038.6,PB.806.1,PB.8694.3,PB.8807.2,PB.8807.3,PB.8807.4,PB.8831.1,PB.8831.11,PB.8831.12,PB.8831.2,PB.8831.3,PB.8831.5,PB.8831.7,PB.8831.8,PB.8831.9
BP	GO:0070936	protein K48-linked ubiquitination	1	6	7	92	0.013516	PB.2257.1	PB.2257.4,PB.7704.1,PB.8808.1,PB.8808.2,PB.8808.3,PB.8808.6
BP	GO:0009798	axis specification	1	3	4	34	0.0137338	PB.3419.9	PB.8807.2,PB.8807.3,PB.8807.4
CC	GO:0005737	cytoplasm	119	119	238	8209	0.0139132	PB.1024.15,PB.1078.2,PB.1120.3,PB.1135.3,PB.1145.3,PB.1150.1,PB.1304.2,PB.1307.2,PB.1356.4,PB.1582.1,PB.1659.1,PB.1735.6,PB.1762.5,PB.1831.2,PB.1882.6,PB.2033.7,PB.2077.4,PB.2077.7,PB.2161.2,PB.2161.9,PB.2257.1,PB.2344.10,PB.2391.2,PB.2661.1,PB.271.6,PB.3113.4,PB.317.3,PB.3175.9,PB.3384.1,PB.3419.9,PB.3453.2,PB.3615.2,PB.3643.8,PB.3675.3,PB.3794.3,PB.3857.1,PB.3874.1,PB.3906.15,PB.4042.9,PB.4065.…	PB.1024.10,PB.1044.3,PB.1150.2,PB.1347.12,PB.1347.13,PB.1347.8,PB.1356.2,PB.1582.3,PB.1733.9,PB.1762.2,PB.1882.3,PB.1884.2,PB.2119.2,PB.2236.19,PB.2257.4,PB.2504.8,PB.2512.1,PB.2914.2,PB.2941.2,PB.3116.8,PB.3117.1,PB.3193.1,PB.3384.2,PB.3454.4,PB.3637.1,PB.3675.5,PB.3711.4,PB.3751.5,PB.3811.4,PB.3874.3,PB.3907.2,PB.4032.4,PB.4081.4,PB.4144.3,PB.4203.5,PB.4245.1,PB.4380.9,PB.4394.2,PB.4401.2,PB.44…
BP	GO:0097327	response to antineoplastic agent	3	2	5	52	0.013954	PB.3419.9,PB.9077.4,PB.9175.1	PB.9077.2,PB.9175.4
BP	GO:0006915	apoptotic process	19	30	49	1299	0.0142785	PB.1356.4,PB.2161.9,PB.2257.1,PB.3035.17,PB.3035.7,PB.3286.2,PB.3419.9,PB.5490.7,PB.5685.1,PB.6275.2,PB.7742.3,PB.8198.2,PB.8700.2,PB.8700.6,PB.9175.1,PB.9289.12,PB.9289.23,PB.9289.32,PB.9324.3	PB.1356.2,PB.165.3,PB.2257.4,PB.3116.8,PB.3286.13,PB.4165.1,PB.4245.1,PB.5460.14,PB.5460.4,PB.5511.4,PB.6275.1,PB.6349.2,PB.640.2,PB.6910.8,PB.7943.7,PB.8454.1,PB.857.3,PB.8793.1,PB.8827.2,PB.8831.1,PB.8831.11,PB.8831.12,PB.8831.2,PB.8831.3,PB.8831.5,PB.8831.7,PB.8831.8,PB.8831.9,PB.9175.4,PB.942.5
CC	GO:0043231	intracellular membrane-bounded organelle	117	135	252	8761	0.0143409	PB.1024.15,PB.1120.3,PB.1135.3,PB.1150.1,PB.1190.5,PB.1304.2,PB.1356.4,PB.1582.1,PB.1659.1,PB.1663.3,PB.1735.6,PB.1762.5,PB.1831.2,PB.1882.6,PB.1913.1,PB.2033.7,PB.2077.4,PB.2077.7,PB.2161.2,PB.2161.9,PB.2257.1,PB.2321.4,PB.2503.1,PB.2563.2,PB.2661.1,PB.271.6,PB.3035.17,PB.3035.7,PB.3113.4,PB.317.3,PB.3286.2,PB.3419.9,PB.3453.2,PB.3615.2,PB.3643.8,PB.3675.3,PB.3794.3,PB.3857.1,PB.3874.1,PB.3906.1…	PB.1024.10,PB.1044.3,PB.1150.2,PB.1190.2,PB.1301.1,PB.1347.12,PB.1347.13,PB.1347.8,PB.1356.2,PB.1576.3,PB.1582.3,PB.165.3,PB.1733.9,PB.1762.2,PB.180.2,PB.1840.3,PB.1882.3,PB.1884.2,PB.2119.2,PB.2186.6,PB.2257.4,PB.2512.1,PB.2914.2,PB.3116.8,PB.3117.1,PB.3286.13,PB.3454.4,PB.3675.5,PB.3751.5,PB.3811.4,PB.3856.4,PB.3874.3,PB.3907.2,PB.4032.4,PB.4081.4,PB.4144.3,PB.4245.1,PB.4380.9,PB.4394.2,PB.4401…
BP	GO:0062197	cellular response to chemical stress	7	3	10	162	0.0143539	PB.3906.15,PB.5490.7,PB.806.4,PB.8700.2,PB.8700.6,PB.9077.4,PB.9175.1	PB.806.1,PB.9077.2,PB.9175.4
BP	GO:0010520	regulation of reciprocal meiotic recombination	1	1	2	7	0.0145321	PB.2257.1	PB.2257.4
BP	GO:0051036	regulation of endosome size	1	1	2	7	0.0145321	PB.3384.1	PB.3384.2
BP	GO:0060631	regulation of meiosis I	1	1	2	7	0.0145321	PB.2257.1	PB.2257.4
BP	GO:0097494	regulation of vesicle size	1	1	2	7	0.0145321	PB.3384.1	PB.3384.2
BP	GO:1901317	regulation of flagellated sperm motility	2	0	2	7	0.0145321	PB.4708.4,PB.4708.5	-
BP	GO:1901563	response to camptothecin	1	1	2	7	0.0145321	PB.9175.1	PB.9175.4
BP	GO:1902093	positive regulation of flagellated sperm motility	2	0	2	7	0.0145321	PB.4708.4,PB.4708.5	-
BP	GO:2000155	positive regulation of cilium-dependent cell motility	2	0	2	7	0.0145321	PB.4708.4,PB.4708.5	-
CC	GO:0005770	late endosome	9	2	11	195	0.0151099	PB.1024.15,PB.2033.7,PB.4065.3,PB.4407.1,PB.4708.4,PB.4708.5,PB.6222.3,PB.7062.1,PB.9140.2	PB.1024.10,PB.4407.6
CC	GO:0030496	midbody	6	5	11	195	0.0151099	PB.1882.6,PB.2661.1,PB.4128.2,PB.8700.2,PB.8700.6,PB.9140.2	PB.1882.3,PB.2504.8,PB.5729.3,PB.8516.6,PB.942.5
BP	GO:0051050	positive regulation of transport	9	16	25	571	0.015261	PB.2033.7,PB.3384.1,PB.6222.3,PB.6275.2,PB.8700.2,PB.8700.6,PB.9289.12,PB.9289.23,PB.9289.32	PB.2914.2,PB.3384.2,PB.5059.7,PB.5511.4,PB.6275.1,PB.640.2,PB.8793.1,PB.8831.1,PB.8831.11,PB.8831.12,PB.8831.2,PB.8831.3,PB.8831.5,PB.8831.7,PB.8831.8,PB.8831.9
CC	GO:0043296	apical junction complex	6	1	7	98	0.0154127	PB.1851.6,PB.3419.9,PB.4042.9,PB.8700.2,PB.8700.6,PB.9324.3	PB.1851.2
MF	GO:0003677	DNA binding	19	34	53	1335	0.0156686	PB.2077.4,PB.2077.7,PB.2503.1,PB.2563.2,PB.317.3,PB.3286.2,PB.3419.9,PB.3906.15,PB.5490.7,PB.6625.9,PB.6948.5,PB.7506.1,PB.806.4,PB.8855.2,PB.9165.1,PB.9273.1,PB.9289.12,PB.9289.23,PB.9289.32	PB.1347.12,PB.1347.13,PB.1347.8,PB.1576.3,PB.1733.9,PB.1840.3,PB.1884.2,PB.3286.13,PB.3454.4,PB.5038.6,PB.5460.14,PB.5460.4,PB.640.2,PB.6625.3,PB.6625.8,PB.6948.3,PB.806.1,PB.8694.3,PB.8798.1,PB.8798.7,PB.8807.1,PB.8807.2,PB.8807.3,PB.8807.4,PB.8830.1,PB.8831.1,PB.8831.11,PB.8831.12,PB.8831.2,PB.8831.3,PB.8831.5,PB.8831.7,PB.8831.8,PB.8831.9
BP	GO:0006914	autophagy	14	7	21	458	0.0158559	PB.1762.5,PB.1882.6,PB.2033.7,PB.4500.4,PB.4708.4,PB.4708.5,PB.5194.3,PB.5227.4,PB.9023.1,PB.9140.2,PB.9175.1,PB.9311.1,PB.9311.16,PB.9311.7	PB.1762.2,PB.1882.3,PB.5227.1,PB.5511.4,PB.5804.9,PB.640.2,PB.9175.4
BP	GO:0061919	process utilizing autophagic mechanism	14	7	21	458	0.0158559	PB.1762.5,PB.1882.6,PB.2033.7,PB.4500.4,PB.4708.4,PB.4708.5,PB.5194.3,PB.5227.4,PB.9023.1,PB.9140.2,PB.9175.1,PB.9311.1,PB.9311.16,PB.9311.7	PB.1762.2,PB.1882.3,PB.5227.1,PB.5511.4,PB.5804.9,PB.640.2,PB.9175.4
BP	GO:0012501	programmed cell death	19	30	49	1310	0.0164811	PB.1356.4,PB.2161.9,PB.2257.1,PB.3035.17,PB.3035.7,PB.3286.2,PB.3419.9,PB.5490.7,PB.5685.1,PB.6275.2,PB.7742.3,PB.8198.2,PB.8700.2,PB.8700.6,PB.9175.1,PB.9289.12,PB.9289.23,PB.9289.32,PB.9324.3	PB.1356.2,PB.165.3,PB.2257.4,PB.3116.8,PB.3286.13,PB.4165.1,PB.4245.1,PB.5460.14,PB.5460.4,PB.5511.4,PB.6275.1,PB.6349.2,PB.640.2,PB.6910.8,PB.7943.7,PB.8454.1,PB.857.3,PB.8793.1,PB.8827.2,PB.8831.1,PB.8831.11,PB.8831.12,PB.8831.2,PB.8831.3,PB.8831.5,PB.8831.7,PB.8831.8,PB.8831.9,PB.9175.4,PB.942.5
MF	GO:0004679	AMP-activated protein kinase activity	1	1	2	7	0.0166488	PB.9175.1	PB.9175.4
MF	GO:0016638	oxidoreductase activity, acting on the CH-NH2 group of donors	1	1	2	7	0.0166488	PB.1150.1	PB.1150.2
MF	GO:0016641	oxidoreductase activity, acting on the CH-NH2 group of donors, oxygen as acceptor	1	1	2	7	0.0166488	PB.1150.1	PB.1150.2
MF	GO:0031013	troponin I binding	1	1	2	7	0.0166488	PB.4636.1	PB.4636.4
BP	GO:0030858	positive regulation of epithelial cell differentiation	2	2	4	36	0.0167126	PB.1851.6,PB.3419.9	PB.1851.2,PB.857.3
BP	GO:0006670	sphingosine metabolic process	3	0	3	20	0.0167391	PB.9311.1,PB.9311.16,PB.9311.7	-
BP	GO:0006686	sphingomyelin biosynthetic process	3	0	3	20	0.0167391	PB.9311.1,PB.9311.16,PB.9311.7	-
BP	GO:0046512	sphingosine biosynthetic process	3	0	3	20	0.0167391	PB.9311.1,PB.9311.16,PB.9311.7	-
BP	GO:0046519	sphingoid metabolic process	3	0	3	20	0.0167391	PB.9311.1,PB.9311.16,PB.9311.7	-
BP	GO:0046520	sphingoid biosynthetic process	3	0	3	20	0.0167391	PB.9311.1,PB.9311.16,PB.9311.7	-
BP	GO:0060395	SMAD protein signal transduction	0	5	5	55	0.0174761	-	PB.8798.1,PB.8798.7,PB.8807.2,PB.8807.3,PB.8807.4
BP	GO:0048762	mesenchymal cell differentiation	6	5	11	192	0.0175237	PB.1851.6,PB.2161.2,PB.2161.9,PB.3419.9,PB.3906.15,PB.5490.7	PB.1851.2,PB.5199.5,PB.8807.2,PB.8807.3,PB.8807.4
BP	GO:0007154	cell communication	47	59	106	3206	0.0175686	PB.1145.3,PB.1356.4,PB.1762.5,PB.1851.6,PB.2033.7,PB.2077.4,PB.2077.7,PB.2161.9,PB.2257.1,PB.2563.2,PB.271.6,PB.3035.17,PB.3035.7,PB.317.3,PB.3286.2,PB.3384.1,PB.3419.9,PB.3453.2,PB.368.4,PB.3906.15,PB.4042.9,PB.4128.2,PB.4144.1,PB.4500.4,PB.4636.1,PB.5490.7,PB.5685.1,PB.6222.3,PB.6275.2,PB.6592.4,PB.6597.5,PB.6705.6,PB.7290.2,PB.7742.3,PB.7963.8,PB.8100.2,PB.8341.1,PB.8700.2,PB.8700.6,PB.8855.2,…	PB.1356.2,PB.165.3,PB.1733.9,PB.1762.2,PB.1851.2,PB.1884.2,PB.2236.19,PB.2257.4,PB.2504.8,PB.3116.8,PB.3117.1,PB.3178.2,PB.3286.13,PB.3384.2,PB.3751.5,PB.4144.3,PB.4165.1,PB.4245.1,PB.4394.2,PB.4636.4,PB.4759.1,PB.484.4,PB.5183.12,PB.5460.14,PB.5460.4,PB.5511.4,PB.6124.3,PB.6275.1,PB.6349.2,PB.640.2,PB.6486.2,PB.6592.1,PB.6705.4,PB.7704.1,PB.7764.8,PB.8135.10,PB.8454.1,PB.8489.2,PB.8516.6,PB.8778…
BP	GO:0009267	cellular response to starvation	2	5	7	97	0.0176576	PB.9140.2,PB.9175.1	PB.4759.1,PB.5511.4,PB.8778.1,PB.8778.2,PB.9175.4
BP	GO:0001701	in utero embryonic development	1	3	4	37	0.0183418	PB.2257.1	PB.2257.4,PB.6012.3,PB.8807.4
BP	GO:0001706	endoderm formation	2	3	5	56	0.0187694	PB.3419.9,PB.8341.1	PB.8807.2,PB.8807.3,PB.8807.4
BP	GO:2000142	regulation of DNA-templated transcription, initiation	2	3	5	56	0.0187694	PB.3419.9,PB.7051.3	PB.5460.14,PB.5460.4,PB.640.2
BP	GO:0006729	tetrahydrobiopterin biosynthetic process	1	1	2	8	0.0190259	PB.9077.4	PB.9077.2
BP	GO:0031649	heat generation	1	1	2	8	0.0190259	PB.9175.1	PB.9175.4
BP	GO:0031998	regulation of fatty acid beta-oxidation	1	1	2	8	0.0190259	PB.961.5	PB.961.3
BP	GO:0045835	negative regulation of meiotic nuclear division	1	1	2	8	0.0190259	PB.9165.1	PB.5847.2
BP	GO:0045836	positive regulation of meiotic nuclear division	1	1	2	8	0.0190259	PB.2257.1	PB.2257.4
BP	GO:0046146	tetrahydrobiopterin metabolic process	1	1	2	8	0.0190259	PB.9077.4	PB.9077.2
BP	GO:0046320	regulation of fatty acid oxidation	1	1	2	8	0.0190259	PB.961.5	PB.961.3
BP	GO:0051446	positive regulation of meiotic cell cycle	1	1	2	8	0.0190259	PB.2257.1	PB.2257.4
BP	GO:1901552	positive regulation of endothelial cell development	1	1	2	8	0.0190259	PB.1851.6	PB.1851.2
BP	GO:1903142	positive regulation of establishment of endothelial barrier	1	1	2	8	0.0190259	PB.1851.6	PB.1851.2
BP	GO:0006684	sphingomyelin metabolic process	3	0	3	21	0.0191379	PB.9311.1,PB.9311.16,PB.9311.7	-
BP	GO:0009070	serine family amino acid biosynthetic process	2	1	3	21	0.0191379	PB.1145.3,PB.9077.4	PB.9077.2
BP	GO:0032924	activin receptor signaling pathway	0	3	3	21	0.0191379	-	PB.8807.2,PB.8807.3,PB.8807.4
CC	GO:0043229	intracellular organelle	131	151	282	9999	0.01987	PB.1024.15,PB.1120.3,PB.1135.3,PB.1150.1,PB.1190.5,PB.1304.2,PB.1356.4,PB.1582.1,PB.1659.1,PB.1663.3,PB.1735.6,PB.1762.5,PB.1831.2,PB.1882.6,PB.1913.1,PB.2033.7,PB.2077.4,PB.2077.7,PB.2161.2,PB.2161.9,PB.2257.1,PB.2321.4,PB.2344.10,PB.2503.1,PB.2563.2,PB.2661.1,PB.271.6,PB.3035.17,PB.3035.7,PB.3113.4,PB.317.3,PB.3286.2,PB.3384.1,PB.3419.9,PB.3453.2,PB.3615.2,PB.3643.8,PB.3675.3,PB.3794.3,PB.3857.…	PB.1024.10,PB.1044.3,PB.1150.2,PB.1190.2,PB.1301.1,PB.1347.12,PB.1347.13,PB.1347.8,PB.1356.2,PB.1576.3,PB.1582.3,PB.165.3,PB.1733.9,PB.1762.2,PB.180.2,PB.1840.3,PB.1882.3,PB.1884.2,PB.2119.2,PB.2186.6,PB.2236.19,PB.2257.4,PB.2504.8,PB.2512.1,PB.2914.2,PB.2941.2,PB.3116.8,PB.3117.1,PB.3178.2,PB.3286.13,PB.3384.2,PB.3454.4,PB.3675.5,PB.3711.4,PB.3751.5,PB.3811.4,PB.3856.4,PB.3874.3,PB.3907.2,PB.403…
BP	GO:0030317	flagellated sperm motility	3	1	4	38	0.0200664	PB.2257.1,PB.4708.4,PB.4708.5	PB.2257.4
BP	GO:0097722	sperm motility	3	1	4	38	0.0200664	PB.2257.1,PB.4708.4,PB.4708.5	PB.2257.4
BP	GO:0007043	cell-cell junction assembly	5	1	6	78	0.0205286	PB.1851.6,PB.3419.9,PB.7366.7,PB.8700.2,PB.8700.6	PB.1851.2
BP	GO:0050794	regulation of cellular process	91	113	204	6707	0.0207028	PB.1078.2,PB.1145.3,PB.1356.4,PB.1663.3,PB.1762.5,PB.1831.2,PB.1851.6,PB.1882.6,PB.2001.1,PB.2033.7,PB.2077.4,PB.2077.7,PB.2161.2,PB.2161.9,PB.2257.1,PB.2503.1,PB.2563.2,PB.2661.1,PB.271.6,PB.3035.17,PB.3035.7,PB.3113.4,PB.317.3,PB.3286.2,PB.3384.1,PB.3419.9,PB.3453.2,PB.368.4,PB.3857.1,PB.3906.15,PB.4042.9,PB.4128.2,PB.4144.1,PB.4500.4,PB.4636.1,PB.4708.4,PB.4708.5,PB.5194.3,PB.5490.7,PB.5685.1,…	PB.1347.12,PB.1347.13,PB.1347.8,PB.1356.2,PB.1576.3,PB.165.3,PB.1733.9,PB.1762.2,PB.1840.3,PB.1851.2,PB.1882.3,PB.1884.2,PB.2236.19,PB.2257.4,PB.2504.8,PB.2512.1,PB.2914.2,PB.3116.8,PB.3117.1,PB.3178.2,PB.3286.13,PB.3384.2,PB.3454.4,PB.3637.1,PB.3751.5,PB.3811.4,PB.3856.4,PB.3907.2,PB.4144.3,PB.4165.1,PB.4245.1,PB.4394.2,PB.4401.2,PB.4479.2,PB.453.13,PB.4636.4,PB.4724.6,PB.4732.8,PB.484.4,PB.4948…
BP	GO:1902679	negative regulation of RNA biosynthetic process	15	19	34	860	0.0213641	PB.1663.3,PB.2077.4,PB.2077.7,PB.2503.1,PB.3035.17,PB.3035.7,PB.317.3,PB.3286.2,PB.3419.9,PB.3906.15,PB.4708.4,PB.4708.5,PB.5490.7,PB.6598.4,PB.8341.1	PB.1576.3,PB.1840.3,PB.3286.13,PB.4479.2,PB.5038.6,PB.5460.14,PB.5460.4,PB.5729.3,PB.6124.3,PB.640.2,PB.6598.2,PB.7557.12,PB.7557.8,PB.7704.1,PB.801.1,PB.8694.3,PB.8807.2,PB.8807.3,PB.8807.4
BP	GO:1903507	negative regulation of nucleic acid-templated transcription	15	19	34	860	0.0213641	PB.1663.3,PB.2077.4,PB.2077.7,PB.2503.1,PB.3035.17,PB.3035.7,PB.317.3,PB.3286.2,PB.3419.9,PB.3906.15,PB.4708.4,PB.4708.5,PB.5490.7,PB.6598.4,PB.8341.1	PB.1576.3,PB.1840.3,PB.3286.13,PB.4479.2,PB.5038.6,PB.5460.14,PB.5460.4,PB.5729.3,PB.6124.3,PB.640.2,PB.6598.2,PB.7557.12,PB.7557.8,PB.7704.1,PB.801.1,PB.8694.3,PB.8807.2,PB.8807.3,PB.8807.4
BP	GO:0006974	cellular response to DNA damage stimulus	17	19	36	922	0.0214872	PB.1663.3,PB.1762.5,PB.2257.1,PB.2503.1,PB.2563.2,PB.3035.17,PB.3035.7,PB.317.3,PB.5698.3,PB.6948.5,PB.7506.1,PB.8968.3,PB.9165.1,PB.9289.12,PB.9289.23,PB.9289.32,PB.9324.3	PB.1762.2,PB.1884.2,PB.2257.4,PB.3454.4,PB.5460.14,PB.5460.4,PB.6349.2,PB.640.2,PB.6948.3,PB.8827.2,PB.8831.1,PB.8831.11,PB.8831.12,PB.8831.2,PB.8831.3,PB.8831.5,PB.8831.7,PB.8831.8,PB.8831.9
BP	GO:0048641	regulation of skeletal muscle tissue development	2	1	3	22	0.0217165	PB.3419.9,PB.9175.1	PB.9175.4
BP	GO:0097237	cellular response to toxic substance	6	3	9	149	0.0222953	PB.3906.15,PB.5490.7,PB.806.4,PB.8700.2,PB.8700.6,PB.9077.4	PB.1044.3,PB.806.1,PB.9077.2
BP	GO:0009892	negative regulation of metabolic process	30	41	71	2054	0.0228436	PB.1356.4,PB.1663.3,PB.2077.4,PB.2077.7,PB.2161.9,PB.2257.1,PB.2503.1,PB.2563.2,PB.3035.17,PB.3035.7,PB.317.3,PB.3286.2,PB.3419.9,PB.3906.15,PB.4708.4,PB.4708.5,PB.5490.7,PB.6027.1,PB.6598.4,PB.6807.12,PB.8341.1,PB.8689.6,PB.9153.1,PB.9175.1,PB.9209.2,PB.9289.12,PB.9289.23,PB.9289.32,PB.9324.3,PB.961.5	PB.1356.2,PB.1576.3,PB.1840.3,PB.1884.2,PB.2257.4,PB.3286.13,PB.4479.2,PB.4732.8,PB.4759.1,PB.5038.6,PB.5460.14,PB.5460.4,PB.5511.4,PB.5729.3,PB.6124.3,PB.6349.2,PB.640.2,PB.6598.2,PB.6807.6,PB.7557.12,PB.7557.8,PB.7704.1,PB.801.1,PB.8135.10,PB.8689.14,PB.8694.3,PB.8807.2,PB.8807.3,PB.8807.4,PB.8831.1,PB.8831.11,PB.8831.12,PB.8831.2,PB.8831.3,PB.8831.5,PB.8831.7,PB.8831.8,PB.8831.9,PB.8996.3,PB.9…
BP	GO:0007165	signal transduction	45	53	98	2963	0.0228536	PB.1145.3,PB.1356.4,PB.1762.5,PB.1851.6,PB.2033.7,PB.2077.4,PB.2077.7,PB.2161.9,PB.2257.1,PB.2563.2,PB.271.6,PB.3035.17,PB.3035.7,PB.317.3,PB.3286.2,PB.3384.1,PB.3419.9,PB.3453.2,PB.368.4,PB.3906.15,PB.4042.9,PB.4128.2,PB.4144.1,PB.4500.4,PB.4636.1,PB.5490.7,PB.5685.1,PB.6275.2,PB.6592.4,PB.6597.5,PB.7290.2,PB.7742.3,PB.7963.8,PB.8100.2,PB.8341.1,PB.8700.2,PB.8700.6,PB.8855.2,PB.9140.2,PB.9175.1,…	PB.1356.2,PB.165.3,PB.1733.9,PB.1762.2,PB.1851.2,PB.1884.2,PB.2236.19,PB.2257.4,PB.2504.8,PB.3116.8,PB.3117.1,PB.3178.2,PB.3286.13,PB.3384.2,PB.3751.5,PB.4144.3,PB.4165.1,PB.4245.1,PB.4394.2,PB.4636.4,PB.484.4,PB.5183.12,PB.5460.14,PB.5460.4,PB.6124.3,PB.6275.1,PB.6349.2,PB.640.2,PB.6486.2,PB.6592.1,PB.7704.1,PB.7764.8,PB.8135.10,PB.8454.1,PB.8489.2,PB.8516.6,PB.8793.1,PB.8798.1,PB.8798.7,PB.8807…
BP	GO:0071236	cellular response to antibiotic	5	1	6	80	0.0229549	PB.3906.15,PB.5490.7,PB.806.4,PB.8700.2,PB.8700.6	PB.806.1
BP	GO:0042730	fibrinolysis	1	1	2	9	0.0240208	PB.6275.2	PB.6275.1
BP	GO:0044848	biological phase	1	1	2	9	0.0240208	PB.2257.1	PB.2257.4
BP	GO:0046654	tetrahydrofolate biosynthetic process	1	1	2	9	0.0240208	PB.9077.4	PB.9077.2
BP	GO:0048672	positive regulation of collateral sprouting	1	1	2	9	0.0240208	PB.1882.6	PB.1882.3
BP	GO:0051447	negative regulation of meiotic cell cycle	1	1	2	9	0.0240208	PB.9165.1	PB.5847.2
BP	GO:0061478	response to platelet aggregation inhibitor	1	1	2	9	0.0240208	PB.9175.1	PB.9175.4
BP	GO:0071379	cellular response to prostaglandin stimulus	1	1	2	9	0.0240208	PB.9175.1	PB.9175.4
BP	GO:0071380	cellular response to prostaglandin E stimulus	1	1	2	9	0.0240208	PB.9175.1	PB.9175.4
BP	GO:0097428	protein maturation by iron-sulfur cluster transfer	1	1	2	9	0.0240208	PB.9291.1	PB.9291.7
BP	GO:0048284	organelle fusion	6	3	9	151	0.0240605	PB.2033.7,PB.3113.4,PB.4203.1,PB.4500.4,PB.6222.3,PB.7062.1	PB.4203.5,PB.4724.6,PB.5183.12
BP	GO:0030513	positive regulation of BMP signaling pathway	0	3	3	23	0.0244754	-	PB.8807.2,PB.8807.3,PB.8807.4
BP	GO:0008219	cell death	20	30	50	1375	0.02477	PB.1356.4,PB.2161.9,PB.2257.1,PB.3035.17,PB.3035.7,PB.3286.2,PB.3419.9,PB.4042.9,PB.5490.7,PB.5685.1,PB.6275.2,PB.7742.3,PB.8198.2,PB.8700.2,PB.8700.6,PB.9175.1,PB.9289.12,PB.9289.23,PB.9289.32,PB.9324.3	PB.1356.2,PB.165.3,PB.2257.4,PB.3116.8,PB.3286.13,PB.4165.1,PB.4245.1,PB.5460.14,PB.5460.4,PB.5511.4,PB.6275.1,PB.6349.2,PB.640.2,PB.6910.8,PB.7943.7,PB.8454.1,PB.857.3,PB.8793.1,PB.8827.2,PB.8831.1,PB.8831.11,PB.8831.12,PB.8831.2,PB.8831.3,PB.8831.5,PB.8831.7,PB.8831.8,PB.8831.9,PB.9175.4,PB.942.5
BP	GO:0042594	response to starvation	2	5	7	104	0.0248529	PB.9140.2,PB.9175.1	PB.4759.1,PB.5511.4,PB.8778.1,PB.8778.2,PB.9175.4
CC	GO:0005925	focal adhesion	10	15	25	620	0.0248959	PB.1659.1,PB.2661.1,PB.3419.9,PB.4708.4,PB.4708.5,PB.7290.2,PB.8138.4,PB.9289.12,PB.9289.23,PB.9289.32	PB.2236.19,PB.6900.16,PB.6900.2,PB.7764.8,PB.8138.6,PB.8831.1,PB.8831.11,PB.8831.12,PB.8831.2,PB.8831.3,PB.8831.5,PB.8831.7,PB.8831.8,PB.8831.9,PB.942.5
CC	GO:0030055	cell-substrate junction	10	15	25	621	0.0253248	PB.1659.1,PB.2661.1,PB.3419.9,PB.4708.4,PB.4708.5,PB.7290.2,PB.8138.4,PB.9289.12,PB.9289.23,PB.9289.32	PB.2236.19,PB.6900.16,PB.6900.2,PB.7764.8,PB.8138.6,PB.8831.1,PB.8831.11,PB.8831.12,PB.8831.2,PB.8831.3,PB.8831.5,PB.8831.7,PB.8831.8,PB.8831.9,PB.942.5
BP	GO:0097305	response to alcohol	2	4	6	82	0.0255669	PB.3419.9,PB.9175.1	PB.8807.2,PB.8807.3,PB.8807.4,PB.9175.4
BP	GO:0046165	alcohol biosynthetic process	4	2	6	83	0.0269442	PB.9077.4,PB.9311.1,PB.9311.16,PB.9311.7	PB.8135.10,PB.9077.2
BP	GO:0045577	regulation of B cell differentiation	1	2	3	24	0.0274142	PB.6625.9	PB.6625.3,PB.6625.8
BP	GO:0051085	chaperone cofactor-dependent protein refolding	3	0	3	24	0.0274142	PB.4708.4,PB.4708.5,PB.7878.1	-
MF	GO:0004523	RNA-DNA hybrid ribonuclease activity	1	1	2	9	0.0274458	PB.6948.5	PB.6948.3
MF	GO:0005451	monovalent cation:proton antiporter activity	1	1	2	9	0.0274458	PB.4380.4	PB.4380.9
MF	GO:0008378	galactosyltransferase activity	1	1	2	9	0.0274458	PB.8710.1	PB.8710.2
MF	GO:0015385	sodium:proton antiporter activity	1	1	2	9	0.0274458	PB.4380.4	PB.4380.9
MF	GO:0015386	potassium:proton antiporter activity	1	1	2	9	0.0274458	PB.4380.4	PB.4380.9
MF	GO:0016755	transferase activity, transferring amino-acyl groups	1	1	2	9	0.0274458	PB.7829.3	PB.7829.1
MF	GO:0022821	potassium ion antiporter activity	1	1	2	9	0.0274458	PB.4380.4	PB.4380.9
MF	GO:0051139	metal ion:proton antiporter activity	1	1	2	9	0.0274458	PB.4380.4	PB.4380.9
CC	GO:0090543	Flemming body	1	1	2	10	0.027471	PB.1882.6	PB.1882.3
BP	GO:0006906	vesicle fusion	5	3	8	130	0.0274809	PB.2033.7,PB.3113.4,PB.4203.1,PB.6222.3,PB.7062.1	PB.4203.5,PB.4724.6,PB.5183.12
BP	GO:0033313	meiotic cell cycle checkpoint	1	0	1	1	0.0275812	PB.9165.1	-
BP	GO:0042450	arginine biosynthetic process via ornithine	0	1	1	1	0.0275812	-	PB.3193.1
BP	GO:0051598	meiotic recombination checkpoint	1	0	1	1	0.0275812	PB.9165.1	-
BP	GO:0043207	response to external biotic stimulus	8	13	21	485	0.0277399	PB.1882.6,PB.5194.3,PB.5227.4,PB.6112.2,PB.6222.3,PB.6275.2,PB.6625.9,PB.8341.1	PB.1733.9,PB.1882.3,PB.4165.1,PB.4245.1,PB.4479.2,PB.5227.1,PB.5511.4,PB.5804.9,PB.6275.1,PB.6349.2,PB.6625.3,PB.6625.8,PB.7704.1
BP	GO:0051707	response to other organism	8	13	21	485	0.0277399	PB.1882.6,PB.5194.3,PB.5227.4,PB.6112.2,PB.6222.3,PB.6275.2,PB.6625.9,PB.8341.1	PB.1733.9,PB.1882.3,PB.4165.1,PB.4245.1,PB.4479.2,PB.5227.1,PB.5511.4,PB.5804.9,PB.6275.1,PB.6349.2,PB.6625.3,PB.6625.8,PB.7704.1
BP	GO:0009953	dorsal/ventral pattern formation	1	3	4	42	0.027942	PB.3419.9	PB.8807.2,PB.8807.3,PB.8807.4
BP	GO:0045022	early endosome to late endosome transport	3	1	4	42	0.027942	PB.2033.7,PB.3384.1,PB.9140.2	PB.3384.2
BP	GO:0051588	regulation of neurotransmitter transport	2	2	4	42	0.027942	PB.3384.1,PB.6222.3	PB.3384.2,PB.8516.6
BP	GO:0051785	positive regulation of nuclear division	2	2	4	42	0.027942	PB.2257.1,PB.8968.3	PB.2257.4,PB.2512.1
BP	GO:0098927	vesicle-mediated transport between endosomal compartments	3	1	4	42	0.027942	PB.2033.7,PB.3384.1,PB.9140.2	PB.3384.2
BP	GO:0007249	I-kappaB kinase/NF-kappaB signaling	9	2	11	207	0.0285972	PB.2077.4,PB.2077.7,PB.271.6,PB.3286.2,PB.3419.9,PB.4042.9,PB.8100.2,PB.8700.2,PB.8700.6	PB.1884.2,PB.3286.13
BP	GO:0006397	mRNA processing	12	15	27	667	0.0294602	PB.1190.5,PB.1913.1,PB.3035.17,PB.3035.7,PB.4708.4,PB.4708.5,PB.5227.4,PB.812.1,PB.8341.1,PB.9289.12,PB.9289.23,PB.9289.32	PB.1190.2,PB.5227.1,PB.6012.3,PB.6565.16,PB.812.2,PB.8831.1,PB.8831.11,PB.8831.12,PB.8831.2,PB.8831.3,PB.8831.5,PB.8831.7,PB.8831.8,PB.8831.9,PB.9410.6
BP	GO:0009048	dosage compensation by inactivation of X chromosome	1	1	2	10	0.0294859	PB.6598.4	PB.6598.2
BP	GO:0009396	folic acid-containing compound biosynthetic process	1	1	2	10	0.0294859	PB.9077.4	PB.9077.2
BP	GO:0033127	regulation of histone phosphorylation	1	1	2	10	0.0294859	PB.2257.1	PB.2257.4
BP	GO:0034694	response to prostaglandin	1	1	2	10	0.0294859	PB.9175.1	PB.9175.4
BP	GO:0034695	response to prostaglandin E	1	1	2	10	0.0294859	PB.9175.1	PB.9175.4
BP	GO:0042769	DNA damage response, detection of DNA damage	1	1	2	10	0.0294859	PB.2257.1	PB.2257.4
BP	GO:0051000	positive regulation of nitric-oxide synthase activity	1	1	2	10	0.0294859	PB.9077.4	PB.9077.2
BP	GO:0097340	inhibition of cysteine-type endopeptidase activity	1	1	2	10	0.0294859	PB.1356.4	PB.1356.2
BP	GO:0097341	zymogen inhibition	1	1	2	10	0.0294859	PB.1356.4	PB.1356.2
BP	GO:1990001	inhibition of cysteine-type endopeptidase activity involved in apoptotic process	1	1	2	10	0.0294859	PB.1356.4	PB.1356.2
BP	GO:0045892	negative regulation of transcription, DNA-templated	15	17	32	820	0.0294874	PB.1663.3,PB.2077.4,PB.2077.7,PB.2503.1,PB.3035.17,PB.3035.7,PB.317.3,PB.3286.2,PB.3419.9,PB.3906.15,PB.4708.4,PB.4708.5,PB.5490.7,PB.6598.4,PB.8341.1	PB.1576.3,PB.1840.3,PB.3286.13,PB.4479.2,PB.5038.6,PB.5460.14,PB.5460.4,PB.5729.3,PB.6124.3,PB.640.2,PB.6598.2,PB.7704.1,PB.801.1,PB.8694.3,PB.8807.2,PB.8807.3,PB.8807.4
CC	GO:0045335	phagocytic vesicle	4	2	6	88	0.0294936	PB.2033.7,PB.3384.1,PB.6222.3,PB.9140.2	PB.3384.2,PB.5183.12
MF	GO:0004056	argininosuccinate lyase activity	0	1	1	1	0.0296226	-	PB.3193.1
MF	GO:0008796	bis(5'-nucleosyl)-tetraphosphatase activity	1	0	1	1	0.0296226	PB.8865.1	-
MF	GO:0000400	four-way junction DNA binding	1	3	4	40	0.0299106	PB.6625.9	PB.640.2,PB.6625.3,PB.6625.8
MF	GO:0008301	DNA binding, bending	1	3	4	40	0.0299106	PB.6625.9	PB.640.2,PB.6625.3,PB.6625.8
BP	GO:0048339	paraxial mesoderm development	0	3	3	25	0.0305323	-	PB.8807.2,PB.8807.3,PB.8807.4
BP	GO:0031669	cellular response to nutrient levels	2	6	8	133	0.0309168	PB.9140.2,PB.9175.1	PB.4759.1,PB.5511.4,PB.8778.1,PB.8778.2,PB.9175.4,PB.942.5
BP	GO:1901566	organonitrogen compound biosynthetic process	26	33	59	1689	0.0313077	PB.1145.3,PB.1314.2,PB.1659.1,PB.3175.9,PB.3419.9,PB.3794.3,PB.4907.3,PB.5569.2,PB.6112.2,PB.6703.1,PB.6807.12,PB.6990.12,PB.6990.38,PB.6990.4,PB.8567.9,PB.8689.6,PB.8710.1,PB.9077.4,PB.9183.4,PB.9230.4,PB.9289.12,PB.9289.23,PB.9289.32,PB.9311.1,PB.9311.16,PB.9311.7	PB.2119.2,PB.3193.1,PB.3811.4,PB.4723.6,PB.4759.1,PB.5067.6,PB.5361.4,PB.5511.4,PB.6781.8,PB.6807.6,PB.6990.17,PB.7011.1,PB.7367.6,PB.7745.5,PB.8689.14,PB.8710.2,PB.8778.1,PB.8778.2,PB.8778.4,PB.8793.1,PB.8827.2,PB.8831.1,PB.8831.11,PB.8831.12,PB.8831.2,PB.8831.3,PB.8831.5,PB.8831.7,PB.8831.8,PB.8831.9,PB.8996.3,PB.9077.2,PB.914.1
BP	GO:0046822	regulation of nucleocytoplasmic transport	3	2	5	64	0.0314057	PB.2661.1,PB.8700.2,PB.8700.6	PB.5059.7,PB.801.1
BP	GO:0090174	organelle membrane fusion	5	3	8	134	0.0321247	PB.2033.7,PB.3113.4,PB.4203.1,PB.6222.3,PB.7062.1	PB.4203.5,PB.4724.6,PB.5183.12
MF	GO:0000217	DNA secondary structure binding	1	3	4	41	0.0323963	PB.6625.9	PB.640.2,PB.6625.3,PB.6625.8
BP	GO:2000144	positive regulation of DNA-templated transcription, initiation	2	2	4	44	0.0324793	PB.3419.9,PB.7051.3	PB.5460.14,PB.5460.4
MF	GO:0016408	C-acyltransferase activity	3	0	3	24	0.0329066	PB.9311.1,PB.9311.16,PB.9311.7	-
BP	GO:0045132	meiotic chromosome segregation	3	2	5	65	0.0332837	PB.2257.1,PB.8138.4,PB.9379.2	PB.2257.4,PB.8138.6
BP	GO:0051592	response to calcium ion	4	1	5	65	0.0332837	PB.3794.3,PB.6275.2,PB.8700.2,PB.8700.6	PB.6275.1
BP	GO:0080090	regulation of primary metabolic process	52	71	123	3875	0.0334981	PB.1145.3,PB.1356.4,PB.1663.3,PB.1831.2,PB.1882.6,PB.2001.1,PB.2033.7,PB.2077.4,PB.2077.7,PB.2161.2,PB.2161.9,PB.2257.1,PB.2503.1,PB.2563.2,PB.3035.17,PB.3035.7,PB.317.3,PB.3286.2,PB.3419.9,PB.3906.15,PB.4708.4,PB.4708.5,PB.5490.7,PB.6027.1,PB.6275.2,PB.6597.5,PB.6598.4,PB.6625.9,PB.6807.12,PB.6990.12,PB.6990.38,PB.6990.4,PB.7025.10,PB.7025.7,PB.7051.3,PB.8341.1,PB.8567.9,PB.8689.6,PB.8700.2,PB.8…	PB.1347.12,PB.1347.13,PB.1347.8,PB.1356.2,PB.1576.3,PB.1840.3,PB.1882.3,PB.1884.2,PB.2257.4,PB.3116.8,PB.3286.13,PB.3454.4,PB.3811.4,PB.3856.4,PB.4165.1,PB.4401.2,PB.4479.2,PB.453.13,PB.4732.8,PB.4948.3,PB.5016.7,PB.5038.6,PB.5067.6,PB.5460.14,PB.5460.4,PB.5511.4,PB.5729.3,PB.6124.3,PB.6275.1,PB.6349.2,PB.640.2,PB.6565.16,PB.6598.2,PB.6625.3,PB.6625.8,PB.6807.6,PB.6990.17,PB.7025.16,PB.7025.5,PB.…
BP	GO:0006066	alcohol metabolic process	5	5	10	186	0.0335183	PB.6592.4,PB.9077.4,PB.9311.1,PB.9311.16,PB.9311.7	PB.4886.3,PB.6592.1,PB.8069.1,PB.8135.10,PB.9077.2
MF	GO:0015299	solute:proton antiporter activity	1	1	2	10	0.0336453	PB.4380.4	PB.4380.9
BP	GO:0045620	negative regulation of lymphocyte differentiation	1	2	3	26	0.0338288	PB.6625.9	PB.6625.3,PB.6625.8
BP	GO:1900087	positive regulation of G1/S transition of mitotic cell cycle	1	2	3	26	0.0338288	PB.2503.1	PB.8778.1,PB.8778.2
CC	GO:0032154	cleavage furrow	3	2	5	68	0.0342523	PB.2661.1,PB.8700.2,PB.8700.6	PB.2504.8,PB.8516.6
BP	GO:0009607	response to biotic stimulus	8	14	22	526	0.0343947	PB.1882.6,PB.5194.3,PB.5227.4,PB.6112.2,PB.6222.3,PB.6275.2,PB.6625.9,PB.8341.1	PB.1733.9,PB.1882.3,PB.4165.1,PB.4245.1,PB.4479.2,PB.5227.1,PB.5511.4,PB.5804.9,PB.6275.1,PB.6349.2,PB.640.2,PB.6625.3,PB.6625.8,PB.7704.1
BP	GO:0060271	cilium assembly	3	3	6	88	0.0345661	PB.2257.1,PB.3453.2,PB.8138.4	PB.2257.4,PB.5511.4,PB.8138.6
BP	GO:0061912	selective autophagy	7	3	10	187	0.0345834	PB.1882.6,PB.2033.7,PB.5194.3,PB.5227.4,PB.9311.1,PB.9311.16,PB.9311.7	PB.1882.3,PB.5227.1,PB.5804.9
BP	GO:0016572	histone phosphorylation	2	2	4	45	0.0349002	PB.2257.1,PB.9175.1	PB.2257.4,PB.9175.4
BP	GO:0007492	endoderm development	2	3	5	66	0.03523	PB.3419.9,PB.8341.1	PB.8807.2,PB.8807.3,PB.8807.4
BP	GO:0043666	regulation of phosphoprotein phosphatase activity	2	3	5	66	0.03523	PB.7025.10,PB.7025.7	PB.7025.16,PB.7025.5,PB.942.5
BP	GO:0006167	AMP biosynthetic process	0	2	2	11	0.0353915	-	PB.5361.4,PB.7745.5
BP	GO:0006777	Mo-molybdopterin cofactor biosynthetic process	1	1	2	11	0.0353915	PB.9183.4	PB.7367.6
BP	GO:0019720	Mo-molybdopterin cofactor metabolic process	1	1	2	11	0.0353915	PB.9183.4	PB.7367.6
BP	GO:0034397	telomere localization	1	1	2	11	0.0353915	PB.2257.1	PB.2257.4
BP	GO:0043545	molybdopterin cofactor metabolic process	1	1	2	11	0.0353915	PB.9183.4	PB.7367.6
BP	GO:0043949	regulation of cAMP-mediated signaling	1	1	2	11	0.0353915	PB.2257.1	PB.2257.4
BP	GO:0045141	meiotic telomere clustering	1	1	2	11	0.0353915	PB.2257.1	PB.2257.4
BP	GO:0045907	positive regulation of vasoconstriction	1	1	2	11	0.0353915	PB.6275.2	PB.6275.1
BP	GO:0051189	prosthetic group metabolic process	1	1	2	11	0.0353915	PB.9183.4	PB.7367.6
BP	GO:0072318	clathrin coat disassembly	2	0	2	11	0.0353915	PB.4708.4,PB.4708.5	-
BP	GO:0072319	vesicle uncoating	2	0	2	11	0.0353915	PB.4708.4,PB.4708.5	-
BP	GO:0090220	chromosome localization to nuclear envelope involved in homologous chromosome segregation	1	1	2	11	0.0353915	PB.2257.1	PB.2257.4
BP	GO:1901550	regulation of endothelial cell development	1	1	2	11	0.0353915	PB.1851.6	PB.1851.2
BP	GO:1903140	regulation of establishment of endothelial barrier	1	1	2	11	0.0353915	PB.1851.6	PB.1851.2
BP	GO:0050789	regulation of biological process	93	119	212	7079	0.0356513	PB.1078.2,PB.1145.3,PB.1356.4,PB.1663.3,PB.1762.5,PB.1831.2,PB.1851.6,PB.1882.6,PB.2001.1,PB.2033.7,PB.2077.4,PB.2077.7,PB.2161.2,PB.2161.9,PB.2257.1,PB.2503.1,PB.2563.2,PB.2661.1,PB.271.6,PB.3035.17,PB.3035.7,PB.3113.4,PB.317.3,PB.3286.2,PB.3384.1,PB.3419.9,PB.3453.2,PB.368.4,PB.3857.1,PB.3906.15,PB.4042.9,PB.4128.2,PB.4144.1,PB.4500.4,PB.4636.1,PB.4708.4,PB.4708.5,PB.5194.3,PB.5227.4,PB.5490.7,…	PB.1347.12,PB.1347.13,PB.1347.8,PB.1356.2,PB.1576.3,PB.165.3,PB.1733.9,PB.1762.2,PB.1840.3,PB.1851.2,PB.1882.3,PB.1884.2,PB.2236.19,PB.2257.4,PB.2504.8,PB.2512.1,PB.2914.2,PB.2941.2,PB.3116.8,PB.3117.1,PB.3178.2,PB.3286.13,PB.3384.2,PB.3454.4,PB.3637.1,PB.3711.4,PB.3751.5,PB.3811.4,PB.3856.4,PB.3907.2,PB.4144.3,PB.4165.1,PB.4245.1,PB.4394.2,PB.4401.2,PB.4479.2,PB.453.13,PB.4636.4,PB.4724.6,PB.473…
BP	GO:0031323	regulation of cellular metabolic process	58	72	130	4132	0.0364621	PB.1145.3,PB.1356.4,PB.1663.3,PB.1762.5,PB.1831.2,PB.1882.6,PB.2001.1,PB.2033.7,PB.2077.4,PB.2077.7,PB.2161.2,PB.2161.9,PB.2257.1,PB.2503.1,PB.2563.2,PB.3035.17,PB.3035.7,PB.317.3,PB.3286.2,PB.3419.9,PB.3906.15,PB.4708.4,PB.4708.5,PB.5194.3,PB.5490.7,PB.6027.1,PB.6275.2,PB.6597.5,PB.6598.4,PB.6625.9,PB.6807.12,PB.6990.12,PB.6990.38,PB.6990.4,PB.7025.10,PB.7025.7,PB.7051.3,PB.8341.1,PB.8567.9,PB.8…	PB.1347.12,PB.1347.13,PB.1347.8,PB.1356.2,PB.1576.3,PB.1762.2,PB.1840.3,PB.1882.3,PB.1884.2,PB.2257.4,PB.3116.8,PB.3286.13,PB.3454.4,PB.3811.4,PB.3856.4,PB.4165.1,PB.4401.2,PB.4479.2,PB.453.13,PB.4732.8,PB.4948.3,PB.5016.7,PB.5038.6,PB.5067.6,PB.5460.14,PB.5460.4,PB.5511.4,PB.5729.3,PB.6124.3,PB.6275.1,PB.6349.2,PB.640.2,PB.6565.16,PB.6598.2,PB.6625.3,PB.6625.8,PB.6807.6,PB.6990.17,PB.7025.16,PB.…
CC	GO:0043209	myelin sheath	9	6	15	338	0.0364763	PB.1304.2,PB.1582.1,PB.1735.6,PB.3643.8,PB.4708.4,PB.4708.5,PB.5569.2,PB.7366.7,PB.7742.3	PB.1582.3,PB.3116.8,PB.4394.2,PB.4479.2,PB.8516.6,PB.8827.2
BP	GO:0010605	negative regulation of macromolecule metabolic process	28	38	66	1937	0.0367744	PB.1356.4,PB.1663.3,PB.2077.4,PB.2077.7,PB.2161.9,PB.2257.1,PB.2503.1,PB.2563.2,PB.3035.17,PB.3035.7,PB.317.3,PB.3286.2,PB.3419.9,PB.3906.15,PB.4708.4,PB.4708.5,PB.5490.7,PB.6027.1,PB.6598.4,PB.6807.12,PB.8341.1,PB.8689.6,PB.9153.1,PB.9209.2,PB.9289.12,PB.9289.23,PB.9289.32,PB.9324.3	PB.1356.2,PB.1576.3,PB.1840.3,PB.1884.2,PB.2257.4,PB.3286.13,PB.4479.2,PB.4732.8,PB.4759.1,PB.5038.6,PB.5460.14,PB.5460.4,PB.5511.4,PB.5729.3,PB.6124.3,PB.6349.2,PB.640.2,PB.6598.2,PB.6807.6,PB.7557.12,PB.7557.8,PB.7704.1,PB.801.1,PB.8689.14,PB.8694.3,PB.8807.2,PB.8807.3,PB.8807.4,PB.8831.1,PB.8831.11,PB.8831.12,PB.8831.2,PB.8831.3,PB.8831.5,PB.8831.7,PB.8831.8,PB.8831.9,PB.8996.3
CC	GO:0005929	cilium	5	7	12	252	0.0369215	PB.1735.6,PB.3453.2,PB.8198.2,PB.8450.3,PB.8901.3	PB.2504.8,PB.3178.2,PB.4394.2,PB.5183.12,PB.5511.4,PB.5729.3,PB.8516.6
CC	GO:0031974	membrane-enclosed lumen	57	73	130	4291	0.0369556	PB.1120.3,PB.1659.1,PB.1663.3,PB.1735.6,PB.1762.5,PB.2077.4,PB.2077.7,PB.2257.1,PB.2321.4,PB.2503.1,PB.2563.2,PB.2661.1,PB.3035.17,PB.3035.7,PB.317.3,PB.3286.2,PB.3419.9,PB.3857.1,PB.3906.15,PB.4065.3,PB.4407.1,PB.5227.4,PB.5334.6,PB.5490.7,PB.5569.2,PB.6027.1,PB.6057.2,PB.6597.5,PB.6598.4,PB.6621.1,PB.6703.1,PB.6948.5,PB.7025.10,PB.7025.7,PB.7051.3,PB.7366.7,PB.7506.1,PB.7553.4,PB.7643.11,PB.774…	PB.1301.1,PB.1347.12,PB.1347.13,PB.1347.8,PB.165.3,PB.1762.2,PB.180.2,PB.1840.3,PB.1884.2,PB.2119.2,PB.2257.4,PB.2914.2,PB.3286.13,PB.3856.4,PB.3907.2,PB.4401.2,PB.4407.6,PB.4759.1,PB.4948.3,PB.5016.7,PB.5038.6,PB.5059.7,PB.5183.12,PB.5227.1,PB.5460.14,PB.5460.4,PB.5729.3,PB.5847.2,PB.6012.3,PB.6057.1,PB.6565.16,PB.6598.2,PB.6781.8,PB.6900.16,PB.6900.2,PB.6910.8,PB.6948.3,PB.7025.16,PB.7025.5,PB.…
CC	GO:0043233	organelle lumen	57	73	130	4291	0.0369556	PB.1120.3,PB.1659.1,PB.1663.3,PB.1735.6,PB.1762.5,PB.2077.4,PB.2077.7,PB.2257.1,PB.2321.4,PB.2503.1,PB.2563.2,PB.2661.1,PB.3035.17,PB.3035.7,PB.317.3,PB.3286.2,PB.3419.9,PB.3857.1,PB.3906.15,PB.4065.3,PB.4407.1,PB.5227.4,PB.5334.6,PB.5490.7,PB.5569.2,PB.6027.1,PB.6057.2,PB.6597.5,PB.6598.4,PB.6621.1,PB.6703.1,PB.6948.5,PB.7025.10,PB.7025.7,PB.7051.3,PB.7366.7,PB.7506.1,PB.7553.4,PB.7643.11,PB.774…	PB.1301.1,PB.1347.12,PB.1347.13,PB.1347.8,PB.165.3,PB.1762.2,PB.180.2,PB.1840.3,PB.1884.2,PB.2119.2,PB.2257.4,PB.2914.2,PB.3286.13,PB.3856.4,PB.3907.2,PB.4401.2,PB.4407.6,PB.4759.1,PB.4948.3,PB.5016.7,PB.5038.6,PB.5059.7,PB.5183.12,PB.5227.1,PB.5460.14,PB.5460.4,PB.5729.3,PB.5847.2,PB.6012.3,PB.6057.1,PB.6565.16,PB.6598.2,PB.6781.8,PB.6900.16,PB.6900.2,PB.6910.8,PB.6948.3,PB.7025.16,PB.7025.5,PB.…
CC	GO:0070013	intracellular organelle lumen	57	73	130	4291	0.0369556	PB.1120.3,PB.1659.1,PB.1663.3,PB.1735.6,PB.1762.5,PB.2077.4,PB.2077.7,PB.2257.1,PB.2321.4,PB.2503.1,PB.2563.2,PB.2661.1,PB.3035.17,PB.3035.7,PB.317.3,PB.3286.2,PB.3419.9,PB.3857.1,PB.3906.15,PB.4065.3,PB.4407.1,PB.5227.4,PB.5334.6,PB.5490.7,PB.5569.2,PB.6027.1,PB.6057.2,PB.6597.5,PB.6598.4,PB.6621.1,PB.6703.1,PB.6948.5,PB.7025.10,PB.7025.7,PB.7051.3,PB.7366.7,PB.7506.1,PB.7553.4,PB.7643.11,PB.774…	PB.1301.1,PB.1347.12,PB.1347.13,PB.1347.8,PB.165.3,PB.1762.2,PB.180.2,PB.1840.3,PB.1884.2,PB.2119.2,PB.2257.4,PB.2914.2,PB.3286.13,PB.3856.4,PB.3907.2,PB.4401.2,PB.4407.6,PB.4759.1,PB.4948.3,PB.5016.7,PB.5038.6,PB.5059.7,PB.5183.12,PB.5227.1,PB.5460.14,PB.5460.4,PB.5729.3,PB.5847.2,PB.6012.3,PB.6057.1,PB.6565.16,PB.6598.2,PB.6781.8,PB.6900.16,PB.6900.2,PB.6910.8,PB.6948.3,PB.7025.16,PB.7025.5,PB.…
BP	GO:0045833	negative regulation of lipid metabolic process	2	3	5	67	0.0372454	PB.9175.1,PB.961.5	PB.8135.10,PB.9175.4,PB.961.3
BP	GO:0031668	cellular response to extracellular stimulus	2	6	8	138	0.0372783	PB.9140.2,PB.9175.1	PB.4759.1,PB.5511.4,PB.8778.1,PB.8778.2,PB.9175.4,PB.942.5
BP	GO:0035493	SNARE complex assembly	2	1	3	27	0.0373021	PB.6222.3,PB.7062.1	PB.4724.6
BP	GO:0001539	cilium or flagellum-dependent cell motility	3	1	4	46	0.037423	PB.2257.1,PB.4708.4,PB.4708.5	PB.2257.4
BP	GO:0048546	digestive tract morphogenesis	1	3	4	46	0.037423	PB.3419.9	PB.8807.2,PB.8807.3,PB.8807.4
BP	GO:0048701	embryonic cranial skeleton morphogenesis	1	3	4	46	0.037423	PB.3419.9	PB.8807.2,PB.8807.3,PB.8807.4
BP	GO:0060285	cilium-dependent cell motility	3	1	4	46	0.037423	PB.2257.1,PB.4708.4,PB.4708.5	PB.2257.4
MF	GO:0046332	SMAD binding	2	4	6	84	0.0381778	PB.3419.9,PB.8855.2	PB.5059.7,PB.8807.2,PB.8807.3,PB.8807.4
MF	GO:0005525	GTP binding	9	11	20	441	0.0388647	PB.2033.7,PB.3384.1,PB.4128.2,PB.4500.4,PB.5569.2,PB.6597.5,PB.6755.2,PB.8727.1,PB.8727.2	PB.2504.8,PB.3178.2,PB.3384.2,PB.3751.5,PB.4032.4,PB.5067.6,PB.5183.12,PB.5361.4,PB.6257.5,PB.8516.6,PB.8727.3
MF	GO:0032550	purine ribonucleoside binding	9	11	20	441	0.0388647	PB.2033.7,PB.3384.1,PB.4128.2,PB.4500.4,PB.5569.2,PB.6597.5,PB.6755.2,PB.8727.1,PB.8727.2	PB.2504.8,PB.3178.2,PB.3384.2,PB.3751.5,PB.4032.4,PB.5067.6,PB.5183.12,PB.5361.4,PB.6257.5,PB.8516.6,PB.8727.3
CC	GO:0016471	vacuolar proton-transporting V-type ATPase complex	1	1	2	12	0.0389112	PB.4081.2	PB.4081.4
CC	GO:0005634	nucleus	81	107	188	6453	0.03995	PB.1120.3,PB.1135.3,PB.1190.5,PB.1356.4,PB.1582.1,PB.1659.1,PB.1663.3,PB.1735.6,PB.1762.5,PB.1831.2,PB.1913.1,PB.2077.4,PB.2077.7,PB.2161.2,PB.2161.9,PB.2257.1,PB.2321.4,PB.2503.1,PB.2563.2,PB.2661.1,PB.3035.17,PB.3035.7,PB.317.3,PB.3286.2,PB.3419.9,PB.3453.2,PB.3857.1,PB.3906.15,PB.4065.3,PB.4128.2,PB.4558.1,PB.4708.4,PB.4708.5,PB.4907.3,PB.5227.4,PB.5334.6,PB.5490.7,PB.5569.2,PB.5685.1,PB.6027.…	PB.1190.2,PB.1301.1,PB.1347.12,PB.1347.13,PB.1347.8,PB.1356.2,PB.1576.3,PB.1582.3,PB.165.3,PB.1762.2,PB.180.2,PB.1840.3,PB.1884.2,PB.2119.2,PB.2186.6,PB.2257.4,PB.2512.1,PB.2914.2,PB.3116.8,PB.3117.1,PB.3286.13,PB.3454.4,PB.3811.4,PB.3856.4,PB.4032.4,PB.4401.2,PB.4479.2,PB.4759.1,PB.4948.3,PB.5016.7,PB.5038.6,PB.5059.7,PB.5067.6,PB.5183.12,PB.5199.5,PB.5227.1,PB.5460.14,PB.5460.4,PB.5512.8,PB.572…
BP	GO:0140013	meiotic nuclear division	4	4	8	140	0.0400524	PB.2257.1,PB.8138.4,PB.9165.1,PB.9379.2	PB.2257.4,PB.3116.8,PB.5847.2,PB.8138.6
BP	GO:0010558	negative regulation of macromolecule biosynthetic process	18	21	39	1063	0.0401383	PB.1663.3,PB.2077.4,PB.2077.7,PB.2503.1,PB.3035.17,PB.3035.7,PB.317.3,PB.3286.2,PB.3419.9,PB.3906.15,PB.4708.4,PB.4708.5,PB.5490.7,PB.6027.1,PB.6598.4,PB.6807.12,PB.8341.1,PB.8689.6	PB.1576.3,PB.1840.3,PB.3286.13,PB.4479.2,PB.5038.6,PB.5460.14,PB.5460.4,PB.5729.3,PB.6124.3,PB.640.2,PB.6598.2,PB.6807.6,PB.7557.12,PB.7557.8,PB.7704.1,PB.801.1,PB.8689.14,PB.8694.3,PB.8807.2,PB.8807.3,PB.8807.4
BP	GO:0031327	negative regulation of cellular biosynthetic process	18	22	40	1095	0.0401678	PB.1663.3,PB.2077.4,PB.2077.7,PB.2503.1,PB.3035.17,PB.3035.7,PB.317.3,PB.3286.2,PB.3419.9,PB.3906.15,PB.4708.4,PB.4708.5,PB.5490.7,PB.6027.1,PB.6598.4,PB.6807.12,PB.8341.1,PB.8689.6	PB.1576.3,PB.1840.3,PB.3286.13,PB.4479.2,PB.5038.6,PB.5460.14,PB.5460.4,PB.5729.3,PB.6124.3,PB.640.2,PB.6598.2,PB.6807.6,PB.7557.12,PB.7557.8,PB.7704.1,PB.801.1,PB.8135.10,PB.8689.14,PB.8694.3,PB.8807.2,PB.8807.3,PB.8807.4
MF	GO:0015491	cation:cation antiporter activity	1	1	2	11	0.0403305	PB.4380.4	PB.4380.9
MF	GO:0017108	5'-flap endonuclease activity	1	1	2	11	0.0403305	PB.6948.5	PB.6948.3
CC	GO:0031672	A band	0	3	3	29	0.040726	-	PB.3711.4,PB.8778.1,PB.8778.2
CC	GO:0043679	axon terminus	1	2	3	29	0.040726	PB.3384.1	PB.3384.2,PB.6257.5
BP	GO:0018023	peptidyl-lysine trimethylation	2	1	3	28	0.0409505	PB.2563.2,PB.961.5	PB.961.3
MF	GO:0019001	guanyl nucleotide binding	9	11	20	444	0.0412285	PB.2033.7,PB.3384.1,PB.4128.2,PB.4500.4,PB.5569.2,PB.6597.5,PB.6755.2,PB.8727.1,PB.8727.2	PB.2504.8,PB.3178.2,PB.3384.2,PB.3751.5,PB.4032.4,PB.5067.6,PB.5183.12,PB.5361.4,PB.6257.5,PB.8516.6,PB.8727.3
MF	GO:0032549	ribonucleoside binding	9	11	20	444	0.0412285	PB.2033.7,PB.3384.1,PB.4128.2,PB.4500.4,PB.5569.2,PB.6597.5,PB.6755.2,PB.8727.1,PB.8727.2	PB.2504.8,PB.3178.2,PB.3384.2,PB.3751.5,PB.4032.4,PB.5067.6,PB.5183.12,PB.5361.4,PB.6257.5,PB.8516.6,PB.8727.3
MF	GO:0032561	guanyl ribonucleotide binding	9	11	20	444	0.0412285	PB.2033.7,PB.3384.1,PB.4128.2,PB.4500.4,PB.5569.2,PB.6597.5,PB.6755.2,PB.8727.1,PB.8727.2	PB.2504.8,PB.3178.2,PB.3384.2,PB.3751.5,PB.4032.4,PB.5067.6,PB.5183.12,PB.5361.4,PB.6257.5,PB.8516.6,PB.8727.3
BP	GO:0043122	regulation of I-kappaB kinase/NF-kappaB signaling	8	2	10	193	0.041474	PB.2077.4,PB.2077.7,PB.271.6,PB.3286.2,PB.3419.9,PB.4042.9,PB.8700.2,PB.8700.6	PB.1884.2,PB.3286.13
BP	GO:0006544	glycine metabolic process	1	1	2	12	0.0417094	PB.9077.4	PB.9077.2
BP	GO:0007084	mitotic nuclear envelope reassembly	2	0	2	12	0.0417094	PB.2161.9,PB.2661.1	-
BP	GO:0007288	sperm axoneme assembly	1	1	2	12	0.0417094	PB.2257.1	PB.2257.4
BP	GO:0019229	regulation of vasoconstriction	1	1	2	12	0.0417094	PB.6275.2	PB.6275.1
BP	GO:0043137	DNA replication, removal of RNA primer	1	1	2	12	0.0417094	PB.6948.5	PB.6948.3
BP	GO:0045911	positive regulation of DNA recombination	1	1	2	12	0.0417094	PB.2257.1	PB.2257.4
BP	GO:0050999	regulation of nitric-oxide synthase activity	1	1	2	12	0.0417094	PB.9077.4	PB.9077.2
BP	GO:0051354	negative regulation of oxidoreductase activity	1	1	2	12	0.0417094	PB.961.5	PB.961.3
BP	GO:0060546	negative regulation of necroptotic process	1	1	2	12	0.0417094	PB.1356.4	PB.1356.2
BP	GO:0060547	negative regulation of necrotic cell death	1	1	2	12	0.0417094	PB.1356.4	PB.1356.2
BP	GO:0062099	negative regulation of programmed necrotic cell death	1	1	2	12	0.0417094	PB.1356.4	PB.1356.2
BP	GO:0031016	pancreas development	1	3	4	48	0.0427752	PB.3419.9	PB.8807.2,PB.8807.3,PB.8807.4
MF	GO:0001883	purine nucleoside binding	9	11	20	446	0.0428618	PB.2033.7,PB.3384.1,PB.4128.2,PB.4500.4,PB.5569.2,PB.6597.5,PB.6755.2,PB.8727.1,PB.8727.2	PB.2504.8,PB.3178.2,PB.3384.2,PB.3751.5,PB.4032.4,PB.5067.6,PB.5183.12,PB.5361.4,PB.6257.5,PB.8516.6,PB.8727.3
BP	GO:0051701	interaction with host	5	3	8	142	0.042961	PB.1882.6,PB.2033.7,PB.4042.9,PB.7062.1,PB.8450.3	PB.1882.3,PB.2941.2,PB.8694.3
BP	GO:0019932	second-messenger-mediated signaling	4	3	7	117	0.0430824	PB.2161.9,PB.2257.1,PB.4144.1,PB.4636.1	PB.2257.4,PB.4144.3,PB.4636.4
BP	GO:1904888	cranial skeletal system development	1	4	5	70	0.0437092	PB.3419.9	PB.8135.10,PB.8807.2,PB.8807.3,PB.8807.4
BP	GO:0051239	regulation of multicellular organismal process	19	31	50	1427	0.0440867	PB.1851.6,PB.1882.6,PB.2161.2,PB.2161.9,PB.3419.9,PB.3857.1,PB.3906.15,PB.5490.7,PB.6222.3,PB.6275.2,PB.6625.9,PB.6807.12,PB.8341.1,PB.8700.2,PB.8700.6,PB.9175.1,PB.9289.12,PB.9289.23,PB.9289.32	PB.1576.3,PB.1733.9,PB.1851.2,PB.1882.3,PB.3637.1,PB.3711.4,PB.5199.5,PB.5511.4,PB.5729.3,PB.6275.1,PB.640.2,PB.6486.2,PB.6625.3,PB.6625.8,PB.6807.6,PB.7943.7,PB.857.3,PB.8807.2,PB.8807.3,PB.8807.4,PB.8831.1,PB.8831.11,PB.8831.12,PB.8831.2,PB.8831.3,PB.8831.5,PB.8831.7,PB.8831.8,PB.8831.9,PB.9175.4,PB.9410.6
BP	GO:0006952	defense response	10	13	23	571	0.0444083	PB.1882.6,PB.5194.3,PB.5227.4,PB.6112.2,PB.6222.3,PB.6275.2,PB.6625.9,PB.6705.6,PB.6807.12,PB.9385.1	PB.1733.9,PB.1882.3,PB.4165.1,PB.4245.1,PB.5227.1,PB.5804.9,PB.6275.1,PB.640.2,PB.6625.3,PB.6625.8,PB.6705.4,PB.6807.6,PB.7704.1
BP	GO:0043123	positive regulation of I-kappaB kinase/NF-kappaB signaling	7	1	8	143	0.0444663	PB.2077.4,PB.2077.7,PB.271.6,PB.3419.9,PB.4042.9,PB.8700.2,PB.8700.6	PB.1884.2
BP	GO:0051321	meiotic cell cycle	5	4	9	169	0.0446124	PB.2161.9,PB.2257.1,PB.8138.4,PB.9165.1,PB.9379.2	PB.2257.4,PB.3116.8,PB.5847.2,PB.8138.6
BP	GO:0007179	transforming growth factor beta receptor signaling pathway	2	5	7	118	0.0447666	PB.1851.6,PB.8855.2	PB.1851.2,PB.8807.1,PB.8807.2,PB.8807.3,PB.8807.4
BP	GO:1902808	positive regulation of cell cycle G1/S phase transition	1	2	3	29	0.0447719	PB.2503.1	PB.8778.1,PB.8778.2
BP	GO:0023052	signaling	47	55	102	3185	0.0449569	PB.1145.3,PB.1356.4,PB.1762.5,PB.1851.6,PB.2033.7,PB.2077.4,PB.2077.7,PB.2161.9,PB.2257.1,PB.2563.2,PB.271.6,PB.3035.17,PB.3035.7,PB.317.3,PB.3286.2,PB.3384.1,PB.3419.9,PB.3453.2,PB.368.4,PB.3906.15,PB.4042.9,PB.4128.2,PB.4144.1,PB.4500.4,PB.4636.1,PB.5490.7,PB.5685.1,PB.6222.3,PB.6275.2,PB.6592.4,PB.6597.5,PB.6705.6,PB.7290.2,PB.7742.3,PB.7963.8,PB.8100.2,PB.8341.1,PB.8700.2,PB.8700.6,PB.8855.2,…	PB.1356.2,PB.165.3,PB.1733.9,PB.1762.2,PB.1851.2,PB.1884.2,PB.2236.19,PB.2257.4,PB.2504.8,PB.3116.8,PB.3117.1,PB.3178.2,PB.3286.13,PB.3384.2,PB.3751.5,PB.4144.3,PB.4165.1,PB.4245.1,PB.4394.2,PB.4636.4,PB.484.4,PB.5183.12,PB.5460.14,PB.5460.4,PB.5511.4,PB.6124.3,PB.6275.1,PB.6349.2,PB.640.2,PB.6486.2,PB.6592.1,PB.6705.4,PB.7704.1,PB.7764.8,PB.8135.10,PB.8454.1,PB.8489.2,PB.8516.6,PB.8793.1,PB.8798…
CC	GO:0033180	proton-transporting V-type ATPase, V1 domain	1	1	2	13	0.0451946	PB.4081.2	PB.4081.4
CC	GO:0043195	terminal bouton	1	1	2	13	0.0451946	PB.3384.1	PB.3384.2
BP	GO:0001707	mesoderm formation	1	3	4	49	0.0456047	PB.1735.6	PB.8807.2,PB.8807.3,PB.8807.4
BP	GO:0051171	regulation of nitrogen compound metabolic process	51	69	120	3814	0.0458731	PB.1145.3,PB.1356.4,PB.1663.3,PB.1831.2,PB.1882.6,PB.2001.1,PB.2033.7,PB.2077.4,PB.2077.7,PB.2161.2,PB.2161.9,PB.2257.1,PB.2503.1,PB.2563.2,PB.3035.17,PB.3035.7,PB.317.3,PB.3286.2,PB.3419.9,PB.3906.15,PB.4708.4,PB.4708.5,PB.5490.7,PB.6027.1,PB.6275.2,PB.6597.5,PB.6598.4,PB.6625.9,PB.6807.12,PB.6990.12,PB.6990.38,PB.6990.4,PB.7025.10,PB.7025.7,PB.7051.3,PB.8341.1,PB.8567.9,PB.8689.6,PB.8700.2,PB.8…	PB.1347.12,PB.1347.13,PB.1347.8,PB.1356.2,PB.1576.3,PB.1840.3,PB.1882.3,PB.1884.2,PB.2257.4,PB.3116.8,PB.3286.13,PB.3454.4,PB.3811.4,PB.3856.4,PB.4165.1,PB.4401.2,PB.4479.2,PB.453.13,PB.4732.8,PB.4948.3,PB.5016.7,PB.5038.6,PB.5067.6,PB.5460.14,PB.5460.4,PB.5511.4,PB.5729.3,PB.6124.3,PB.6275.1,PB.6349.2,PB.640.2,PB.6565.16,PB.6598.2,PB.6625.3,PB.6625.8,PB.6807.6,PB.6990.17,PB.7025.16,PB.7025.5,PB.…
BP	GO:0016202	regulation of striated muscle tissue development	3	2	5	71	0.0460041	PB.3419.9,PB.5490.7,PB.9175.1	PB.5729.3,PB.9175.4
BP	GO:0048634	regulation of muscle organ development	3	2	5	71	0.0460041	PB.3419.9,PB.5490.7,PB.9175.1	PB.5729.3,PB.9175.4
CC	GO:0032153	cell division site	3	3	6	98	0.0461528	PB.2661.1,PB.8700.2,PB.8700.6	PB.2504.8,PB.6910.8,PB.8516.6
BP	GO:0035304	regulation of protein dephosphorylation	3	3	6	95	0.0473804	PB.1831.2,PB.7025.10,PB.7025.7	PB.7025.16,PB.7025.5,PB.942.5
MF	GO:0015298	solute:cation antiporter activity	1	1	2	12	0.0474675	PB.4380.4	PB.4380.9
MF	GO:0048256	flap endonuclease activity	1	1	2	12	0.0474675	PB.6948.5	PB.6948.3
MF	GO:0050811	GABA receptor binding	2	0	2	12	0.0474675	PB.2161.2,PB.2161.9	-
MF	GO:0070180	large ribosomal subunit rRNA binding	0	2	2	12	0.0474675	-	PB.8778.1,PB.8778.2
MF	GO:0070566	adenylyltransferase activity	1	1	2	12	0.0474675	PB.9209.2	PB.7367.6
BP	GO:0060485	mesenchyme development	6	5	11	225	0.0476369	PB.1851.6,PB.2161.2,PB.2161.9,PB.3419.9,PB.3906.15,PB.5490.7	PB.1851.2,PB.5199.5,PB.8807.2,PB.8807.3,PB.8807.4
BP	GO:1901615	organic hydroxy compound metabolic process	6	6	12	253	0.0480741	PB.1150.1,PB.6592.4,PB.9077.4,PB.9311.1,PB.9311.16,PB.9311.7	PB.1150.2,PB.4886.3,PB.6592.1,PB.8069.1,PB.8135.10,PB.9077.2
BP	GO:0035082	axoneme assembly	1	1	2	13	0.0484125	PB.2257.1	PB.2257.4
BP	GO:0042475	odontogenesis of dentin-containing tooth	2	0	2	13	0.0484125	PB.3419.9,PB.5490.7	-
BP	GO:0042559	pteridine-containing compound biosynthetic process	1	1	2	13	0.0484125	PB.9077.4	PB.9077.2
BP	GO:0043587	tongue morphogenesis	2	0	2	13	0.0484125	PB.3419.9,PB.5490.7	-
BP	GO:0046033	AMP metabolic process	0	2	2	13	0.0484125	-	PB.5361.4,PB.7745.5
BP	GO:0061196	fungiform papilla development	2	0	2	13	0.0484125	PB.3419.9,PB.5490.7	-
BP	GO:0061197	fungiform papilla morphogenesis	2	0	2	13	0.0484125	PB.3419.9,PB.5490.7	-
BP	GO:0061198	fungiform papilla formation	2	0	2	13	0.0484125	PB.3419.9,PB.5490.7	-
BP	GO:0071398	cellular response to fatty acid	1	1	2	13	0.0484125	PB.9175.1	PB.9175.4
BP	GO:0009890	negative regulation of biosynthetic process	18	22	40	1111	0.0484744	PB.1663.3,PB.2077.4,PB.2077.7,PB.2503.1,PB.3035.17,PB.3035.7,PB.317.3,PB.3286.2,PB.3419.9,PB.3906.15,PB.4708.4,PB.4708.5,PB.5490.7,PB.6027.1,PB.6598.4,PB.6807.12,PB.8341.1,PB.8689.6	PB.1576.3,PB.1840.3,PB.3286.13,PB.4479.2,PB.5038.6,PB.5460.14,PB.5460.4,PB.5729.3,PB.6124.3,PB.640.2,PB.6598.2,PB.6807.6,PB.7557.12,PB.7557.8,PB.7704.1,PB.801.1,PB.8135.10,PB.8689.14,PB.8694.3,PB.8807.2,PB.8807.3,PB.8807.4
BP	GO:0006458	'de novo' protein folding	3	0	3	30	0.0487638	PB.4708.4,PB.4708.5,PB.7878.1	-
BP	GO:0051084	'de novo' posttranslational protein folding	3	0	3	30	0.0487638	PB.4708.4,PB.4708.5,PB.7878.1	-
BP	GO:2000113	negative regulation of cellular macromolecule biosynthetic process	18	19	37	1016	0.0492193	PB.1663.3,PB.2077.4,PB.2077.7,PB.2503.1,PB.3035.17,PB.3035.7,PB.317.3,PB.3286.2,PB.3419.9,PB.3906.15,PB.4708.4,PB.4708.5,PB.5490.7,PB.6027.1,PB.6598.4,PB.6807.12,PB.8341.1,PB.8689.6	PB.1576.3,PB.1840.3,PB.3286.13,PB.4479.2,PB.5038.6,PB.5460.14,PB.5460.4,PB.5729.3,PB.6124.3,PB.640.2,PB.6598.2,PB.6807.6,PB.7704.1,PB.801.1,PB.8689.14,PB.8694.3,PB.8807.2,PB.8807.3,PB.8807.4
BP	GO:0019058	viral life cycle	6	4	10	199	0.049251	PB.1882.6,PB.2033.7,PB.2563.2,PB.4042.9,PB.7062.1,PB.8450.3	PB.1882.3,PB.5511.4,PB.8694.3,PB.8827.2
BP	GO:0051234	establishment of localization	52	51	103	3234	0.0499515	PB.1024.15,PB.1120.3,PB.1135.3,PB.1314.2,PB.176.2,PB.1882.6,PB.2033.7,PB.2257.1,PB.2344.10,PB.2661.1,PB.271.6,PB.3113.4,PB.3384.1,PB.3419.9,PB.3794.3,PB.4042.9,PB.4065.3,PB.4081.2,PB.4105.9,PB.4128.2,PB.4144.1,PB.4203.1,PB.4380.4,PB.4500.4,PB.4558.1,PB.4708.4,PB.4708.5,PB.5194.3,PB.5685.1,PB.6027.1,PB.6057.2,PB.6222.3,PB.6275.2,PB.6602.4,PB.7062.1,PB.7390.1,PB.7742.3,PB.7878.1,PB.8138.4,PB.8393.1…	PB.1024.10,PB.1882.3,PB.2236.19,PB.2257.4,PB.2512.1,PB.2914.2,PB.2941.2,PB.3116.8,PB.3384.2,PB.3751.5,PB.3811.4,PB.4081.4,PB.4144.3,PB.4203.5,PB.4245.1,PB.4380.9,PB.4724.6,PB.4759.1,PB.5016.7,PB.5059.7,PB.5183.12,PB.5511.4,PB.5729.3,PB.6057.1,PB.6275.1,PB.640.2,PB.7390.5,PB.7390.8,PB.7943.7,PB.801.1,PB.8138.6,PB.8395.1,PB.8516.6,PB.8660.2,PB.8704.7,PB.8793.1,PB.8807.2,PB.8807.3,PB.8807.4,PB.8827.…

## Sheet: Table S5 DEG 4.5 I
Table S5. All DEGs of female and male gonads at E4.5, revealed by Illumina sequencing
Gene_ID	Name	4.5-F:fpkm	4.5-M:fpkm	FC: M/F	P-Value	Chr	Description	Start Site	End Site	Direction	Length	GO	KEGG	EC	eggNOG Class	eggNOG	Entrez_geneID	UniProtAC
ENSGALG00000015144	ZFAND5	59.7677	119.551	2.00822	1.66338e-12	Z	zinc finger AN1-type containing 5 [Source:NCBI gene;Acc:427254]	35747523	35762090	-	2689	GO:0003677;GO:0003677;GO:0008270;GO:0008270;GO:0046872;GO:0003677;GO:0003677;GO:0008270;GO:0008270;GO:0046872;GO:0003677;GO:0003677;GO:0008270;GO:0008270;GO:0046872;	-	-	R	NOG44740;veNOG10730	427254	Q5ZJR4
ENSGALG00000036001	SMAD2Z	12.9574	26.9797	2.08219	4.39607e-12	Z	SMAD family member 2-Z [Source:NCBI gene;Acc:395247]	1515751	1557445	+	4021	GO:0003677;GO:0003700;GO:0003700;GO:0005515;GO:0005634;GO:0005667;GO:0005667;GO:0005737;GO:0006355;GO:0006355;GO:0007179;GO:0007179;GO:0003677;GO:0003700;GO:0003700;GO:0005515;GO:0005515;GO:0005634;GO:0005634;GO:0005667;GO:0005667;GO:0005737;GO:0006355;GO:0006355;GO:0007179;GO:0007179;GO:0031410;GO:0042327;GO:0046332;GO:0060390;GO:0003677;GO:0003700;GO:0003700;GO:0005515;GO:0005515;GO:0005634;GO:…	K04500	-	K	veNOG05033	395247	Q8UWF3
ENSGALG00000027932	SLF1	8.60215	18.4213	2.14851	2.93374e-10	Z	SMC5-SMC6 complex localization factor 1 [Source:NCBI gene;Acc:427111]	58014953	58053068	-	2946	GO:0000786;GO:0005515;GO:0005634;GO:0005654;GO:0005737;GO:0005813;GO:0006974;GO:0006974;GO:0031334;GO:0031625;GO:0031625;GO:0034184;GO:0035861;GO:0042405;GO:0044877;GO:1990166;GO:2000781;GO:2000781;GO:2000781;GO:0005515;GO:2000781;GO:2000781;	-	-	L	veNOG13053	-	-
ENSGALG00000000189	YTHDC2	8.39677	16.7063	2.00168	8.27738e-10	Z	YTH domain containing 2 [Source:NCBI gene;Acc:415602]	45786454	45824614	-	4483	GO:0000166;GO:0003676;GO:0003676;GO:0003676;GO:0003723;GO:0003723;GO:0003723;GO:0003723;GO:0004386;GO:0004386;GO:0005524;GO:0005524;GO:0005524;GO:0005634;GO:0005737;GO:0005737;GO:0005783;GO:0007286;GO:0008186;GO:0016787;GO:0034458;GO:0034458;GO:0034612;GO:0035770;GO:0044829;GO:0048599;GO:0051729;GO:0070063;GO:0070555;GO:1990247;GO:1990247;GO:1990247;GO:0000166;GO:0003676;GO:0003676;GO:0003676;GO:…	-	-	A	veNOG00232	-	-
ENSGALG00000015333	PCGF3	4.73277	10.3374	2.19397	4.49461e-09	Z	polycomb group ring finger 3 [Source:NCBI gene;Acc:427287]	52701915	52751686	-	3593	GO:0000977;GO:0003700;GO:0005634;GO:0006355;GO:0031519;GO:0035102;GO:0036353;GO:0000977;GO:0003700;GO:0005634;GO:0006355;GO:0031519;GO:0035102;GO:0036353;GO:0000977;GO:0003700;GO:0005634;GO:0006355;GO:0031519;GO:0035102;GO:0036353;GO:0005634;GO:0005654;GO:0031519;GO:0031519;GO:0036353;GO:0000977;GO:0003700;GO:0005634;GO:0006355;GO:0031519;GO:0035102;GO:0036353;	K11488	-	O	veNOG15480	427287	F1NLA3
ENSGALG00000013493	SPTLC1	20.5628	41.0263	2.00575	1.48501e-07	Z	serine palmitoyltransferase long chain base subunit 1 [Source:NCBI gene;Acc:426145]	44662396	44696180	-	2957	GO:0003824;GO:0003824;GO:0004758;GO:0004758;GO:0005783;GO:0005789;GO:0006665;GO:0006686;GO:0009058;GO:0009058;GO:0016020;GO:0016021;GO:0017059;GO:0030148;GO:0030170;GO:0030170;GO:0035339;GO:0046511;GO:0046512;GO:0046513;GO:0046513;GO:1904504;GO:1904649;GO:0003824;GO:0003824;GO:0009058;GO:0009058;GO:0016020;GO:0016021;GO:0030170;GO:0030170;	K00654	EC:2.3.1.50	O	veNOG04380	426145	E1BQI0
ENSGALG00000041081	CZH18ORF25	3.95412	8.17548	2.06558	9.95347e-07	Z	chromosome Z open reading frame, human C18orf25 [Source:NCBI gene;Acc:416381]	2087185	2131134	-	3125	GO:0006511;GO:0016567;GO:0061630;GO:0006511;GO:0016567;GO:0061630;	-	-	S	veNOG08195	-	-
ENSGALG00000045092	CCDC112	6.16819	12.3734	2.01294	1.84373e-06	Z	coiled-coil domain containing 112 [Source:NCBI gene;Acc:770644]	79040637	79049732	-	2165	-	-	-	S	veNOG07486	-	-
ENSGALG00000003446	PRLR	0.149402	0.706349	4.83678	0.000130706	Z	prolactin receptor [Source:NCBI gene;Acc:395660]	10610212	10705011	-	4693	GO:0004896;GO:0004896;GO:0004896;GO:0004925;GO:0004925;GO:0004925;GO:0004925;GO:0005515;GO:0007171;GO:0009897;GO:0009986;GO:0016020;GO:0016020;GO:0016020;GO:0016021;GO:0017046;GO:0017046;GO:0019955;GO:0038161;GO:0038161;GO:0042976;GO:0043066;GO:0043235;GO:0046872;GO:0004896;GO:0004896;GO:0004896;GO:0004925;GO:0004925;GO:0004925;GO:0005515;GO:0009897;GO:0016020;GO:0016020;GO:0016020;GO:0016021;GO:…	K05081	-	T	veNOG11951	395660	Q04594
ENSGALG00000014719	-	1.88137	5.11365	2.72332	0.000192076	Z	-	17465683	17470926	+	1247	GO:0005515;GO:0005515;	-	-	S	veNOG01917	-	-
ENSGALG00000029657	LOC107050261	0.5298	1.69943	3.20098	0.000502776	25	peroxisomal biogenesis factor 19-like [Source:NCBI gene;Acc:107050261]	2087629	2094399	+	2511	GO:0005777;GO:0005777;GO:0005777;GO:0005777;	-	-	U	veNOG07272	-	-
ENSGALG00000014664	KIAA0825	1.22073	2.58113	2.13231	0.000754951	Z	KIAA0825 [Source:NCBI gene;Acc:427110]	58062811	58282346	+	3876	-	-	-	S	veNOG08029	427110	-
ENSGALG00000050497	-	2.39497	5.521	2.31503	0.00167863	Z	-	44706094	44707218	+	1125	GO:0016020;GO:0016021;	-	-	SR	veNOG05285;veNOG24065	-	-
ENSGALG00000015145	TMC1	1.27254	2.74078	2.16687	0.00195912	Z	transmembrane channel like 1 [Source:NCBI gene;Acc:427255]	35819526	35878296	+	2544	GO:0005216;GO:0005245;GO:0005245;GO:0005887;GO:0005887;GO:0008381;GO:0008381;GO:0009897;GO:0016020;GO:0016021;GO:0016021;GO:0016021;GO:0032426;GO:0050910;GO:0050910;GO:0060005;GO:0060005;GO:0060117;GO:0070588;GO:1903169;	K21988	-	S	veNOG09244	427255	Q5YCC9
ENSGALG00000010688	SHC3	0.712361	1.63292	2.30664	0.00499049	Z	SHC adaptor protein 3 [Source:NCBI gene;Acc:431265]	43463336	43564075	-	2988	GO:0005515;GO:0005886;GO:0007165;GO:0007165;GO:0007169;GO:0007417;GO:0007417;GO:0019901;GO:0030971;GO:0035556;GO:0035556;GO:0001784;GO:0005515;GO:0007165;GO:0007165;GO:0007417;GO:0007417;GO:0007611;GO:0035249;GO:0035556;GO:0035556;GO:0045202;	K17448	-	T	veNOG05955;KOG3697	431265	-
ENSGALG00000004285	HNF4A	0.409852	1.34046	3.26674	0.0159597	20	hepatocyte nuclear factor 4 alpha [Source:NCBI gene;Acc:419198]	5418333	5446344	-	1850	GO:0000977;GO:0000978;GO:0000981;GO:0001046;GO:0001102;GO:0003323;GO:0003323;GO:0003677;GO:0003677;GO:0003677;GO:0003677;GO:0003677;GO:0003682;GO:0003700;GO:0003700;GO:0003700;GO:0003700;GO:0003700;GO:0003700;GO:0003707;GO:0003707;GO:0005102;GO:0005504;GO:0005634;GO:0005634;GO:0005634;GO:0005634;GO:0005634;GO:0005634;GO:0005634;GO:0005654;GO:0005737;GO:0006355;GO:0006355;GO:0006355;GO:0006357;GO:…	K07292	-	K	veNOG06002	419198	Q5ILH0
ENSGALG00000026768	SLCO4C1	0.145118	0.59811	4.10329	0.0211987	Z	solute carrier organic anion transporter family member 4C1 [Source:NCBI gene;Acc:769132]	50341879	50367907	+	2400	GO:0005515;GO:0005886;GO:0005887;GO:0006811;GO:0015347;GO:0016020;GO:0016020;GO:0016020;GO:0016021;GO:0043252;GO:0055085;GO:0055085;	K14355	-	Q	veNOG00717	769132	R4GGA2
ENSGALG00000033558	RFK	3.59093	7.72593	2.15836	0.0228276	Z	riboflavin kinase [Source:NCBI gene;Acc:427259]	37344034	37348214	-	477	GO:0006771;GO:0008531;GO:0008531;GO:0008531;GO:0009231;GO:0009231;GO:0009398;GO:0016310;	K00861	EC:2.7.1.26	H	veNOG17870	427259	-
ENSGALG00000035539	HOXC4	0.740914	1.94693	2.64989	0.0236457	33	homeobox C4 [Source:NCBI gene;Acc:107055411]	7661545	7663344	+	1243	GO:0000977;GO:0001228;GO:0001501;GO:0003677;GO:0003677;GO:0003677;GO:0003700;GO:0003700;GO:0005634;GO:0005634;GO:0005634;GO:0005634;GO:0006355;GO:0006355;GO:0007275;GO:0009952;GO:0033613;GO:0043565;GO:0043565;GO:0045944;GO:0048704;	K09304	-	K	veNOG13882	107055411	-
ENSGALG00000045074	FAM151BL	0.96878	2.97569	3.04184	0.0262956	Z	protein FAM151B-like [Source:NCBI gene;Acc:427316]	64318551	64319764	-	620	-	-	-	SV	veNOG08136;veNOG09802	-	-
ENSGALG00000005831	DNAI1	0.90622	1.9099	2.12242	0.0266274	Z	dynein axonemal intermediate chain 1 [Source:NCBI gene;Acc:431654]	7780562	7905039	+	2592	GO:0003351;GO:0005515;GO:0005576;GO:0005737;GO:0005813;GO:0007368;GO:0007507;GO:0008286;GO:0016020;GO:0016021;GO:0005515;GO:0003341;GO:0005515;GO:0007018;GO:0036157;GO:0036158;GO:0045503;GO:0045504;GO:0005515;	-	-	Z	veNOG03484	-	-
ENSGALG00000037322	HIST1H46	1.88881	4.80205	2.53554	0.0279507	1	histone cluster 1, H4-VI, germinal H4 (similar to human histone cluster 1, class H4 genes) [Source:NCBI gene;Acc:417946]	48095104	48095606	+	503	GO:0000786;GO:0000786;GO:0000786;GO:0003677;GO:0003677;GO:0003677;GO:0003677;GO:0005634;GO:0005634;GO:0005634;GO:0005654;GO:0005694;GO:0006334;GO:0006352;GO:0006352;GO:0046982;GO:0046982;	K11254	-	B	COG2036	417946	P62801
ENSGALG00000023036	-	0.129546	0.417671	3.22718	0.0312166	Z	-	81787829	81793027	+	3927	GO:0005886;GO:0005938;	K23954	-	R	veNOG07407	100859250	-
ENSGALG00000003863	P2RX7	0.0917087	0.391189	4.22143	0.0453258	15	purinergic receptor P2X 7 [Source:NCBI gene;Acc:771952]	5714657	5727150	+	2758	GO:0000187;GO:0000902;GO:0001530;GO:0001614;GO:0001614;GO:0001614;GO:0001845;GO:0001916;GO:0001934;GO:0004931;GO:0004931;GO:0004931;GO:0004931;GO:0004931;GO:0005216;GO:0005216;GO:0005524;GO:0005524;GO:0005524;GO:0005623;GO:0005639;GO:0005886;GO:0005886;GO:0005887;GO:0005887;GO:0005887;GO:0005911;GO:0006468;GO:0006509;GO:0006649;GO:0006811;GO:0006811;GO:0006811;GO:0006812;GO:0006816;GO:0006884;GO:…	K05220	-	P	veNOG07144	771952	A0A3Q2TVS7
ENSGALG00000043758	ATP5F1AW	99.0935	2.86894	0.0289683	7.46995e-198	W	ATP synthase, H+ transporting, mitochondrial F1 complex, alpha subunit 1, cardiac muscle [Source:NCBI gene;Acc:431564]	1391452	1417746	+	4026	GO:0000166;GO:0005524;GO:0005524;GO:0005524;GO:0006754;GO:0006811;GO:0015986;GO:0015986;GO:0032559;GO:0032559;GO:0045261;GO:0045261;GO:0045261;GO:0046034;GO:0046034;GO:0046933;GO:0046933;GO:1902600;GO:1902600;GO:0000166;GO:0005524;GO:0005524;GO:0005524;GO:0006754;GO:0006811;GO:0015986;GO:0015986;GO:0032559;GO:0032559;GO:0045261;GO:0045261;GO:0045261;GO:0046034;GO:0046034;GO:0046933;GO:0046933;GO:…	K02132	-	C	veNOG00301	431564	-
ENSGALG00000040086	HNRNPKL	142.175	3.66551	0.0258381	8.21208e-196	W	heterogeneous nuclear ribonucleoprotein K-like [Source:NCBI gene;Acc:426516]	4704235	4724025	-	2248	GO:0003676;GO:0003676;GO:0003677;GO:0003677;GO:0003723;GO:0003723;GO:0006357;GO:0006357;GO:0006396;GO:0006396;GO:0003676;GO:0003676;GO:0003677;GO:0003677;GO:0003723;GO:0003723;GO:0006357;GO:0006357;GO:0006396;GO:0006396;GO:0003676;GO:0003676;GO:0003677;GO:0003677;GO:0003723;GO:0003723;GO:0006357;GO:0006357;GO:0006396;GO:0006396;GO:0003676;GO:0003676;GO:0003677;GO:0003677;GO:0003723;GO:0003723;GO:…	K12886	-	A	veNOG01324	426516	Q5ZIQ3
ENSGALG00000040263	LOC107049046	185.192	5.84201	0.0315064	2.85381e-172	W	60S ribosomal protein L17 [Source:NCBI gene;Acc:107049046]	2397236	2407132	+	1353	GO:0003735;GO:0003735;GO:0005840;GO:0005840;GO:0005840;GO:0006412;GO:0006412;GO:0015934;GO:0015934;GO:0003735;GO:0003735;GO:0005840;GO:0005840;GO:0005840;GO:0006412;GO:0006412;GO:0015934;GO:0015934;	K02880	-	J	veNOG08583;COG0091	107049046	A0A1D5PR40
ENSGALG00000033705	LOC430766	38.6597	1.18303	0.0305702	6.35616e-134	W	transitional endoplasmic reticulum ATPase-like [Source:NCBI gene;Acc:430766]	3607613	3662450	-	3119	GO:0000166;GO:0005524;GO:0005524;GO:0005524;GO:0005634;GO:0005737;GO:0005829;GO:0016236;GO:0016787;GO:0016787;GO:0016887;GO:0030433;GO:0030970;GO:0031593;GO:0034098;GO:0051228;GO:0071712;GO:0097352;GO:0000166;GO:0005524;GO:0005524;GO:0005524;GO:0016787;GO:0016787;GO:0000166;GO:0005524;GO:0005524;GO:0005524;GO:0016787;GO:0016787;GO:0000166;GO:0005524;GO:0005524;GO:0005524;GO:0016787;GO:0016787;	-	-	O	veNOG12076	-	-
ENSGALG00000035998	HINTW	590.989	24.2349	0.0409107	7.04826e-89	W	histidine triad nucleotide binding protein W [Source:NCBI gene;Acc:395423]	1840623	1896773	+	2228	GO:0005634;GO:0046660;GO:0046983;	-	-	T	KOG3275	-	-
ENSGALG00000035780	LOC431003	20.3812	0.742536	0.0365195	4.34336e-81	W	E3 ubiquitin-protein ligase KCMF1-like [Source:NCBI gene;Acc:431003]	6346847	6447455	+	2528	GO:0003676;GO:0003676;GO:0008270;GO:0008270;GO:0016567;GO:0046872;GO:0061630;GO:0061630;GO:0003676;GO:0003676;GO:0008270;GO:0008270;GO:0016567;GO:0046872;GO:0061630;GO:0061630;	-	-	R	veNOG01030	-	-
ENSGALG00000041221	-	57.0741	1.97385	0.0345296	2.34243e-76	W	-	1839719	1840514	-	796	-	-	-	-	-	-	-
ENSGALG00000014184	LOC769000	29.9749	0.691892	0.0231812	7.22576e-62	W	mothers against decapentaplegic homolog 2-like [Source:NCBI gene;Acc:769000]	6650828	6715914	+	3378	GO:0003677;GO:0003700;GO:0003700;GO:0005515;GO:0005634;GO:0005667;GO:0005667;GO:0005737;GO:0006355;GO:0006355;GO:0007179;GO:0007179;GO:0003677;GO:0003700;GO:0003700;GO:0005515;GO:0005634;GO:0005667;GO:0005667;GO:0005737;GO:0006355;GO:0006355;GO:0007179;GO:0007179;	-	-	K	veNOG05033	769000	A0A1D5NUH3
ENSGALG00000040780	UBAP2	9.61652	0.232795	0.0242922	3.75343e-54	W	ubiquitin associated protein 2 [Source:NCBI gene;Acc:407091]	787	48077	+	2589	GO:0005634;GO:0005737;	K19753	-	O	veNOG00939	407091	A0A1D5PLA5
ENSGALG00000035785	LOC425347	5.73712	0.189221	0.0330058	1.36611e-52	W	zinc finger protein 532-like [Source:NCBI gene;Acc:425347]	2140283	2214915	+	4559	GO:0003676;GO:0003676;	-	-	R	veNOG11010	-	-
ENSGALG00000048286	-	59.2939	1.28738	0.0217111	1.65569e-45	W	-	1871809	1874957	-	327	-	-	-	T	KOG3275	-	-
ENSGALG00000034488	LOC427010	6.18617	0.18041	0.0292966	8.04515e-45	W	zinc finger RNA-binding protein-like [Source:NCBI gene;Acc:427010]	5154797	5259594	-	3328	GO:0003676;GO:0003676;GO:0008270;GO:0008270;GO:0003676;GO:0003676;GO:0003725;GO:0003727;GO:0005634;GO:0008270;GO:0008270;	K13203	-	R	veNOG08320	427010	-
ENSGALG00000031355	NEDD4L	6.19551	0.142864	0.0231752	1.14569e-44	W	E3 ubiquitin-protein ligase NEDD4-like [Source:NCBI gene;Acc:107055431]	67958	141475	-	3212	GO:0000166;GO:0005524;GO:0016740;	-	-	O	veNOG00632	-	-
ENSGALG00000039023	LOC427025	8.91115	0.236667	0.026714	5.57574e-44	W	Nipped-B homolog-like [Source:NCBI gene;Acc:427025]	4790077	4947834	+	8573	GO:0000228;GO:0000785;GO:0000790;GO:0003007;GO:0003682;GO:0003682;GO:0003682;GO:0005634;GO:0005634;GO:0006302;GO:0007049;GO:0007064;GO:0007076;GO:0007420;GO:0007507;GO:0010468;GO:0010468;GO:0034087;GO:0048703;GO:0070550;GO:0071169;GO:0071733;GO:0090694;GO:1905406;GO:1990414;GO:0000228;GO:0000785;GO:0000790;GO:0003007;GO:0003682;GO:0003682;GO:0003682;GO:0005634;GO:0005634;GO:0006302;GO:0007049;GO:…	K06672	-	D	veNOG10543	427025	A0A1D5PGU3
ENSGALG00000048542	UBE2R2L	28.1707	0.649585	0.0231365	1.88951e-43	W	ubiquitin-conjugating enzyme E2 R2-like [Source:NCBI gene;Acc:427134]	3025104	3417683	-	2995	GO:0004842;GO:0004842;GO:0005515;GO:0006511;GO:0006511;GO:0016567;GO:0016740;GO:0061630;GO:0061630;GO:0000209;GO:0004842;GO:0004842;GO:0005515;GO:0005737;GO:0006511;GO:0006511;GO:0006511;GO:0016567;GO:0016567;GO:0016740;GO:0043161;GO:0045732;GO:0048814;GO:0061630;GO:0061630;GO:0061630;GO:1901380;GO:2000650;GO:0004842;GO:0004842;GO:0005515;GO:0006511;GO:0006511;GO:0016567;GO:0016740;GO:0061630;GO:…	-	-	O	veNOG10373	-	-
ENSGALG00000030382	LOC107049174	17.3236	0.417453	0.0242254	2.01799e-39	W	Golgi phosphoprotein 3-like [Source:NCBI gene;Acc:107049174]	3970486	4106227	+	3130	GO:0000139;GO:0005802;GO:0005829;GO:0006890;GO:0007030;GO:0031985;GO:0043001;GO:0048194;GO:0070273;GO:0070273;GO:0070273;	K15620	-	U	veNOG03756	107049174	A0A1D5PQ69
ENSGALG00000027170	LOC100859602	5.91249	0.171795	0.0292206	6.22476e-39	W	zinc finger SWIM domain-containing protein 6-like [Source:NCBI gene;Acc:100859602]	365040	723920	-	3053	GO:0008270;GO:0008270;GO:0008270;GO:0008270;GO:0031462;GO:1902667;GO:0008270;GO:0008270;GO:0031462;GO:1902667;	-	-	R	veNOG01855	-	-
ENSGALG00000050141	-	7.51935	0.0486113	0.00646918	8.92446e-33	W	-	1127981	1129447	+	1467	-	-	-	R	veNOG28938	-	-
ENSGALG00000040704	SPIN1W	16.6651	0.463145	0.0279484	2.77633e-32	W	spindlin 1-W [Source:NCBI gene;Acc:374014]	5944392	6052596	+	4505	GO:0005634;GO:0007049;GO:0007276;GO:0007276;	-	-	S	veNOG09950	374014	Q90WG2
ENSGALG00000049219	-	9.42884	0.196284	0.0208958	1.28906e-30	W	-	2602132	2628699	+	2606	GO:0003677;GO:0003700;GO:0003700;GO:0005515;GO:0005634;GO:0005667;GO:0005667;GO:0005737;GO:0006355;GO:0006355;GO:0007179;GO:0007179;	-	-	TK	veNOG03220	-	-
ENSGALG00000054870	LOC107049482	12.0148	0.173884	0.0144806	4.37664e-27	W	thioredoxin-like protein 1 [Source:NCBI gene;Acc:107049482]	3499721	3515093	+	807	GO:0005623;GO:0045454;GO:0045454;	-	-	O	veNOG12596	-	-
ENSGALG00000050647	LOC100859467	8.14822	0.107868	0.0132965	4.51185e-23	W	ras GTPase-activating protein 1-like [Source:NCBI gene;Acc:112530485]	263517	290094	+	981	GO:0005096;GO:0005096;GO:0007165;GO:0007165;GO:0043087;GO:0043087;GO:0043547;GO:0043547;GO:0046580;GO:0046580;	-	-	T	veNOG05541	-	-
ENSGALG00000048307	LOC101752211	18.3295	0.334319	0.0183924	8.21291e-21	W	ras GTPase-activating protein 1-like [Source:NCBI gene;Acc:101752211]	325470	328241	+	1039	GO:0005096;GO:0005096;GO:0007165;GO:0007165;GO:0043547;GO:0043547;GO:0046580;GO:0046580;	-	-	T	veNOG05541	-	-
ENSGALG00000054371	-	6.50299	0.293856	0.0455197	1.45307e-19	W	-	1487942	1489963	-	2022	GO:0003676;GO:0003676;GO:0004190;GO:0004190;GO:0004523;GO:0004523;GO:0006508;GO:0006508;GO:0090502;	-	-	R	veNOG22086	-	-
ENSGALG00000053933	-	2.20442	0.054515	0.0248013	6.66291e-19	W	-	5967073	5970279	-	3207	GO:0003676;GO:0003676;GO:0004523;GO:0004523;GO:0015074;GO:0015074;GO:0090502;	-	-	R	veNOG22086;veNOG34866	-	-
ENSGALG00000031327	LOC374195	18.8324	0.583118	0.0311801	5.03531e-17	W	chromodomain helicase DNA binding protein 1 [Source:NCBI gene;Acc:374195]	4991077	5068104	-	5310	GO:0005524;GO:0005524;GO:0005634;GO:0005524;GO:0005524;GO:0005634;GO:0005524;GO:0005524;GO:0005634;	K11367	EC:3.6.4.12	K	veNOG07645	374195	-
ENSGALG00000038064	LOC426615	20.6744	0.328467	0.0160241	3.06998e-16	W	mesoderm induction early response protein 3-like [Source:NCBI gene;Acc:426615]	4216467	4365471	-	2038	GO:0000122;GO:0001103;GO:0003677;GO:0003677;GO:0003714;GO:0005634;GO:0005634;GO:0005654;GO:0042826;GO:0003677;GO:0003677;GO:0005634;	-	-	R	veNOG01560	426615	-
ENSGALG00000043838	-	6.64906	0.0466923	0.00704972	8.5995e-16	W	-	816062	817282	-	739	-	-	-	R	veNOG01855	-	-
ENSGALG00000030707	LOC100858742	3.00223	0.0757841	0.0254044	7.58129e-15	W	chromosome Z open reading frame, human C18orf25 pseudogene [Source:NCBI gene;Acc:100858742]	1460587	1656940	+	1882	GO:0006511;GO:0016567;GO:0061630;GO:0006511;GO:0016567;GO:0061630;	-	-	S	veNOG08195	-	-
ENSGALG00000049069	-	2.0558	0.116074	0.0567443	1.00384e-14	W	-	3669295	3672564	+	3270	GO:0003676;GO:0003676;GO:0004190;GO:0004190;GO:0004523;GO:0004523;GO:0006508;GO:0006508;GO:0015074;GO:0015074;GO:0090502;	-	-	R	veNOG22086;veNOG34866	-	-
ENSGALG00000047426	-	104.193	1.3246	0.0128189	1.78799e-14	W	-	6639294	6641021	+	1728	GO:0003676;GO:0003676;GO:0015074;GO:0015074;	-	-	R	KOG0017;opiNOG47002;veNOG23008	-	-
ENSGALG00000049534	-	7.91366	0.13058	0.0166215	5.08321e-13	W	-	6365841	6368324	-	2484	GO:0003676;GO:0003676;GO:0003964;GO:0003964;GO:0004523;GO:0004523;GO:0006278;GO:0006278;GO:0008270;GO:0008270;GO:0015074;GO:0015074;GO:0090502;	-	-	SR	meNOG33019;opiNOG47002;veNOG23008;veNOG15274	-	-
ENSGALG00000047839	-	2.36473	0.143186	0.0609333	1.08453e-12	W	-	104450	106891	+	2442	GO:0003676;GO:0003676;GO:0004190;GO:0004190;GO:0004523;GO:0004523;GO:0006508;GO:0006508;GO:0090502;	-	-	R	veNOG22086	-	-
ENSGALG00000051422	-	2.66483	0.0439003	0.0166116	1.31914e-12	W	-	5800153	5801724	-	1572	GO:0003676;GO:0003676;GO:0004523;GO:0004523;GO:0015074;GO:0015074;GO:0090502;	-	-	RL	veNOG18423;COG2801;veNOG33279	-	-
ENSGALG00000026991	ST8SIA3L	2.52867	0.102419	0.0408093	4.60237e-11	W	ST8 alpha-N-acetyl-neuraminide alpha-2,8- sialyltransferase 3-W [Source:NCBI gene;Acc:776262]	6537641	6548025	+	1707	GO:0005794;GO:0006486;GO:0006486;GO:0008373;GO:0008373;GO:0016020;GO:0016021;GO:0016740;GO:0016757;GO:0097503;	K06613	EC:2.4.99.-	G	veNOG08765	776262	-
ENSGALG00000047904	LOC107049459	6.0625	0.271681	0.045192	9.11335e-11	W	thioredoxin-like protein 1 [Source:NCBI gene;Acc:107049459]	3449588	3489115	-	906	-	-	-	O	veNOG12596	-	-
ENSGALG00000002558	ASL1	4.25619	0.999239	0.235881	9.95499e-10	19	argininosuccinate lyase 1 [Source:NCBI gene;Acc:396498]	5095412	5104199	-	2438	GO:0003824;GO:0004056;GO:0004056;GO:0005212;GO:0005737;GO:0005829;GO:0006525;GO:0042450;GO:0042450;GO:0042450;GO:0003824;GO:0003824;GO:0004056;GO:0004056;GO:0042450;GO:0042450;	K01755	EC:4.3.2.1	E	veNOG13280	396498	P02521
ENSGALG00000052997	-	14.6164	0.198737	0.0137738	2.02689e-09	W	-	2444786	2446174	-	1389	GO:0003676;GO:0003676;GO:0004523;GO:0004523;GO:0015074;GO:0015074;GO:0090502;	-	-	TRL	COG2801;opiNOG01931;opiNOG08113;veNOG13496;opiNOG73958	-	-
ENSGALG00000051568	-	1.26885	0.0153427	0.0121484	2.7727e-09	W	-	1015131	1017379	+	2249	-	-	-	S	veNOG24065	-	-
ENSGALG00000034905	LOC107055444	32.4667	0.707695	0.0220104	3.00362e-09	W	activated RNA polymerase II transcriptional coactivator p15-like [Source:NCBI gene;Acc:107055444]	5302803	5316624	+	1414	GO:0003677;GO:0003677;GO:0003713;GO:0005634;GO:0005667;GO:0006355;GO:0006355;GO:0060261;GO:0003677;GO:0003677;GO:0003713;GO:0005634;GO:0005667;GO:0006355;GO:0006355;GO:0060261;	-	-	K	veNOG20174	107055444	A0A1D5P521
ENSGALG00000046681	-	1.8978	0.263347	0.138321	8.07352e-09	W	-	2219751	2222720	+	2970	GO:0003676;GO:0003676;GO:0004190;GO:0004190;GO:0004523;GO:0004523;GO:0006508;GO:0006508;GO:0015074;GO:0015074;GO:0090502;	-	-	R	veNOG22086;veNOG34866	-	-
ENSGALG00000029545	SMAD7B	4.55933	0.0953354	0.0210759	5.5377e-08	W	TGF-beta signal pathway antagonist Smad7 [Source:NCBI gene;Acc:395544]	4116596	4119982	+	3387	GO:0003676;GO:0003676;GO:0004190;GO:0004190;GO:0004523;GO:0004523;GO:0006508;GO:0006508;GO:0015074;GO:0015074;GO:0090502;	-	-	R	veNOG22086;veNOG34866	-	-
ENSGALG00000053584	-	0.787811	0.0138244	0.0176493	1.90085e-06	W	-	3862514	3865009	-	2496	GO:0003676;GO:0003676;GO:0004523;GO:0004523;GO:0015074;GO:0015074;GO:0090502;	-	-	RL	COG2801;veNOG22086;veNOG34866	-	-
ENSGALG00000047682	-	4.24688	0.193407	0.0456919	3.21174e-06	W	-	3907138	3910284	+	3147	GO:0003676;GO:0003676;GO:0003964;GO:0003964;GO:0004190;GO:0004190;GO:0006278;GO:0006278;GO:0006508;GO:0006508;GO:0008270;GO:0008270;GO:0016032;GO:0016032;	-	-	SR	veNOG26231;veNOG27667	-	-
ENSGALG00000046789	-	2.16295	0.023193	0.0108192	3.34853e-06	W	-	5861676	5863262	+	1587	GO:0003676;GO:0003676;GO:0004190;GO:0004190;GO:0006508;GO:0006508;GO:0008270;GO:0008270;GO:0016032;GO:0016032;	-	-	SR	veNOG26231;veNOG27667	-	-
ENSGALG00000050520	-	0.730172	0.0278496	0.0384968	2.39802e-05	W	-	3270682	3273159	+	2478	GO:0003676;GO:0003676;GO:0004523;GO:0004523;GO:0015074;GO:0015074;GO:0090502;	-	-	R	veNOG22086;veNOG19645;veNOG34866	-	-
ENSGALG00000048633	-	0.733092	0	0	0.00027397	W	-	4494897	4570255	+	1472	GO:0003700;GO:0003700;GO:0005634;GO:0005634;GO:0006351;GO:0006351;GO:0045893;GO:0045893;GO:0003700;GO:0003700;GO:0005634;GO:0005634;GO:0006351;GO:0006351;GO:0045893;GO:0045893;	-	-	K	veNOG08211	-	-
ENSGALG00000046757	-	1.45555	0.329884	0.228779	0.000409358	W	-	2347827	2350706	-	2880	GO:0003676;GO:0003676;GO:0004190;GO:0004190;GO:0006508;GO:0006508;GO:0008270;GO:0008270;GO:0016032;GO:0016032;	-	-	SR	veNOG26231;veNOG27667	-	-
ENSGALG00000041500	LOC107055485	3.74012	0.461058	0.122503	0.000732657	W	60S ribosomal protein L17-like [Source:NCBI gene;Acc:107055485]	2356561	2358300	-	474	GO:0003735;GO:0003735;GO:0005840;GO:0005840;GO:0005840;GO:0006412;GO:0006412;GO:0015934;GO:0015934;	-	-	J	veNOG08583;COG0091	-	-
ENSGALG00000051123	-	0.830936	0.0332693	0.0406209	0.000930371	W	-	460076	464362	+	4287	GO:0003676;GO:0003676;GO:0003964;GO:0003964;GO:0004190;GO:0004190;GO:0004523;GO:0004523;GO:0006278;GO:0006278;GO:0006508;GO:0006508;GO:0008270;GO:0008270;GO:0015074;GO:0015074;GO:0016032;GO:0016032;GO:0090502;	-	-	SR	veNOG27667;veNOG15274	-	-
ENSGALG00000048432	-	0.698436	0.0231492	0.0332099	0.000974298	W	-	5213882	5215471	+	1590	-	-	-	S	veNOG15332;veNOG35426	-	-
ENSGALG00000045131	-	1.34728	0.118576	0.089349	0.00163413	W	-	4272540	4274285	+	1746	GO:0004190;GO:0004190;GO:0006508;GO:0006508;	-	-	R	veNOG22086	-	-
ENSGALG00000052946	-	0.184501	0	0	0.00255223	W	-	73380179	73381747	-	1569	-	-	-	RL	COG2801;veNOG22086	-	-
ENSGALG00000050975	-	0.575216	0	0	0.00925308	3	-	2864915	2866150	-	1236	-	-	-	R	veNOG28938	-	-
ENSGALG00000050946	LOC426064	1.88395	0.584043	0.307108	0.0128527	31	uncharacterized LOC426064 [Source:NCBI gene;Acc:426064]	4750522	4752709	+	1158	-	-	-	S	veNOG26606	-	-
ENSGALG00000053937	INSM2	1.98825	0.704032	0.355514	0.0128911	5	INSM transcriptional repressor 2 [Source:NCBI gene;Acc:107053590]	36441027	36442382	+	1356	GO:0003676;GO:0003676;GO:0003700;GO:0003700;GO:0006355;	-	-	K	veNOG09402	-	-
ENSGALG00000048022	-	5.15827	2.46104	0.475419	0.0130013	2	-	62029852	62030925	+	1074	-	-	-	S	veNOG08574;spriNOG06720	-	-
ENSGALG00000050752	-	10.8752	4.5863	0.41845	0.0179374	5	-	177136	177604	-	317	GO:0005634;GO:0005634;GO:0006260;GO:0006260;	-	-	L	veNOG23246	-	-
ENSGALG00000030858	FRMD5	1.94488	0.860451	0.443258	0.0182924	10	FERM domain containing 5 [Source:NCBI gene;Acc:415576]	20298566	20337526	+	1826	GO:0005178;GO:0005856;GO:0005856;GO:0005856;GO:0005912;GO:0008092;GO:0008092;GO:0016020;GO:0016021;GO:0019901;GO:0030334;GO:0031032;GO:0045785;GO:2000146;GO:0005856;GO:0005856;	K23969	-	R	veNOG03034	415576	-
ENSGALG00000051197	-	0.513678	0	0	0.0198326	W	-	46999386	47016506	+	939	GO:0004198;GO:0004198;GO:0006508;GO:0006508;GO:0016020;GO:0016021;	-	-	S	veNOG04166;veNOG33946	-	-
ENSGALG00000031375	CHST7	1.7231	0.63158	0.36389	0.0219971	1	carbohydrate sulfotransferase 7 [Source:NCBI gene;Acc:107051963]	131623105	131624499	-	1395	GO:0000139;GO:0000139;GO:0001517;GO:0001517;GO:0005802;GO:0005975;GO:0005975;GO:0006044;GO:0006044;GO:0006790;GO:0006790;GO:0008146;GO:0008146;GO:0008459;GO:0008459;GO:0016740;GO:0030206;GO:0030206;	-	-	G	veNOG11274	-	-
ENSGALG00000052752	-	0.397379	0.0206497	0.051632	0.0222309	W	-	6510214	6511884	+	1671	GO:0003676;GO:0003676;GO:0008270;GO:0008270;GO:0016032;GO:0016032;	-	-	SR	veNOG26231;veNOG27667	-	-
ENSGALG00000050719	-	0.439923	0.0243434	0.0550611	0.0223299	13	-	2406548	2408059	+	1512	GO:0005509;GO:0005509;GO:0005886;GO:0005886;GO:0007155;GO:0007155;GO:0007156;GO:0007156;GO:0016020;GO:0016020;GO:0016020;GO:0016021;	-	-	S	veNOG00220	-	-
ENSGALG00000053407	-	0.504362	0	0	0.0247258	Z	-	3150172	3151638	+	1467	GO:0016032;GO:0016032;	-	-	SR	veNOG27667;veNOG25799	-	-
ENSGALG00000052829	MAMDC4	0.351876	0.0926267	0.260515	0.0247564	17	MAM domain containing 4 [Source:NCBI gene;Acc:101751695]	918451	928380	-	4222	GO:0005515;GO:0016020;GO:0016020;GO:0016020;GO:0016021;	-	-	S	veNOG04114	-	-
ENSGALG00000050881	-	0.34483	0	0	0.0250846	W	-	4417167	4419914	-	2748	GO:0003676;GO:0003676;GO:0004190;GO:0004190;GO:0006508;GO:0006508;	-	-	RL	COG2801;veNOG22086	-	-
ENSGALG00000050888	-	1.32805	0.357141	0.266292	0.0283705	2	-	126122427	126123521	-	1095	-	-	-	-	-	-	-
ENSGALG00000054402	JPH2	0.89209	0.333325	0.372969	0.0311896	KZ626839.1	junctophilin 2 [Source:NCBI gene;Acc:770867]	361032	374943	+	2450	GO:0030314;GO:0030314;GO:0030314;GO:0030314;	-	-	R	meNOG01954;veNOG01771;veNOG02800	-	-
ENSGALG00000053504	-	0.834061	0	0	0.044856	W	-	5276570	5279362	-	2793	GO:0003676;GO:0003676;GO:0004523;GO:0004523;GO:0015074;GO:0015074;GO:0090502;	-	-	R	veNOG18423;veNOG26761	-	-
ENSGALG00000021569	C1QA	2.91044	1.26863	0.432202	0.0460055	21	complement C1q A chain [Source:NCBI gene;Acc:419504]	6079357	6081398	-	1282	GO:0001774;GO:0005515;GO:0005576;GO:0005576;GO:0005581;GO:0005623;GO:0006956;GO:0006958;GO:0006958;GO:0006958;GO:0006958;GO:0007568;GO:0016322;GO:0045202;GO:0048143;GO:0050808;GO:0098794;GO:0098883;GO:0150062;GO:0150064;GO:1901216;	K03986	-	W	veNOG18245	419504	E1BSP0
ENSGALG00000038946	KLHL38	0.612594	0.154184	0.252907	0.0466106	2	kelch like family member 38 [Source:HGNC Symbol;Acc:HGNC:34435]	138114616	138119541	-	1865	GO:0005515;	-	-	T	veNOG06861	-	-
F: Female; M: Male; Chr: Chromosome; FC: Foldchange

## Sheet: Table S6 DEG 5.5 I
Table S6. All DEGs of female and male gonads at E5.5, revealed by Illumina sequencing
Gene_ID	Name	5.5-F:fpkm	5.5-M:fpkm	FC: M/F	P-Value	Chr	Description	Start Site	End Site	Direction	Length	GO	KEGG	EC	eggNOG Class	eggNOG	Entrez_geneID	UniProtAC
ENSGALG00000036346	AMH	8.18125	50.9789	6.14056	3.15114e-37	28	anti-Mullerian hormone [Source:NCBI gene;Acc:395887]	2107519	2111709	-	2824	GO:0001655;GO:0001880;GO:0001880;GO:0005102;GO:0005576;GO:0005615;GO:0007165;GO:0008083;GO:0008083;GO:0008083;GO:0008406;GO:0008406;GO:0010628;	K04665	-	T	veNOG16048	395887	Q788U7
ENSGALG00000014798	SERINC5	13.7035	48.7992	3.50413	6.07766e-20	Z	serine incorporator 5 [Source:NCBI gene;Acc:427175]	21970233	22007388	+	2632	GO:0005794;GO:0005813;GO:0005829;GO:0005886;GO:0006658;GO:0006658;GO:0006665;GO:0006665;GO:0009597;GO:0016020;GO:0016020;GO:0016020;GO:0016021;GO:0042552;GO:0042552;GO:0042552;GO:0043209;GO:0043231;GO:0045087;GO:0051607;GO:0006658;GO:0006658;GO:0006665;GO:0006665;GO:0016020;GO:0016020;GO:0016020;GO:0016020;GO:0016021;GO:0042552;GO:0042552;GO:0006658;GO:0006658;GO:0006665;GO:0006665;GO:0016020;GO:…	K24177	-	S	veNOG04697	427175	-
ENSGALG00000010018	CTSEAL	0.373758	8.2593	21.84	5.24792e-17	1	cathepsin E-A-like [Source:NCBI gene;Acc:417848]	35639105	35646809	+	1366	GO:0004190;GO:0004190;GO:0004190;GO:0004190;GO:0006508;GO:0006508;GO:0006508;GO:0006508;GO:0008233;GO:0016787;GO:0030163;	K01382	EC:3.4.23.34	O	veNOG09018	417848	E1C897
ENSGALG00000014686	FBN2	25.8728	70.1503	2.66801	1.75181e-16	Z	fibrillin 2 [Source:NCBI gene;Acc:374203]	56968843	57129354	-	8747	GO:0001527;GO:0001527;GO:0005509;GO:0005509;GO:0005576;GO:0030326;GO:0030501;GO:0035108;GO:0035583;GO:0043010;GO:0045669;GO:0048048;GO:0060346;GO:0005509;GO:0005509;GO:0005737;GO:0005201;GO:0005509;GO:0005509;GO:0009653;GO:0031012;	K23342	-	T	veNOG01544	374203	E1C3A6
ENSGALG00000009805	PPM1H	11.6455	37.1107	3.13549	3.92043e-13	1	protein phosphatase, Mg2+/Mn2+ dependent 1H [Source:NCBI gene;Acc:771760]	33210895	33338738	-	1533	GO:0003824;GO:0003824;GO:0004721;GO:0004722;GO:0004722;GO:0004722;GO:0004724;GO:0004741;GO:0005634;GO:0005654;GO:0005737;GO:0005739;GO:0006470;GO:0006470;GO:0045202;GO:0098978;GO:1904184;	K17503	EC:3.1.3.16	T	veNOG05757	771760	F1P551
ENSGALG00000041103	SLC18A3	6.62965	24.2792	3.6075	6.90787e-13	6	solute carrier family 18 member A3 [Source:NCBI gene;Acc:404302]	3686230	3687798	-	1569	GO:0005277;GO:0006836;GO:0007268;GO:0015695;GO:0016020;GO:0016021;GO:0022857;GO:0030121;GO:0030122;GO:0043195;GO:0055085;GO:0055085;GO:1901374;	K14636	-	U	veNOG05845	404302	Q6R1Z3
ENSGALG00000015091	HAUS6	29.41	71.9182	2.40689	3.33376e-12	Z	HAUS augmin like complex subunit 6 [Source:NCBI gene;Acc:427238]	33585614	33602478	-	2799	GO:0005813;GO:0005829;GO:0007098;GO:0016607;GO:0034451;GO:0051225;GO:0051225;GO:0051225;GO:0070652;GO:0070652;GO:0070652;	K16589	-	S	veNOG11852	427238	Q5ZKS3
ENSGALG00000034649	TOX3	3.4084	10.6916	3.08811	2.56171e-11	11	TOX high mobility group box family member 3 [Source:NCBI gene;Acc:415724]	5223979	5345307	+	4004	GO:0003677;GO:0005634;GO:0003677;GO:0003682;GO:0005634;GO:0005654;GO:0005829;GO:0034056;GO:0042803;GO:0042981;GO:0043524;GO:0045893;GO:0051219;	-	-	R	veNOG04927	415724	A0A1D5PEI4
ENSGALG00000000247	WDR36	25.0787	58.5046	2.29656	4.25371e-11	Z	WD repeat domain 36 [Source:NCBI gene;Acc:415609]	46811852	46841797	-	3407	GO:0001895;GO:0005515;GO:0005730;GO:0006364;GO:0006364;GO:0006364;GO:0030516;GO:0032040;GO:0032040;GO:0032040;GO:0034388;	K14554	-	R	veNOG06513	415609	Q5ZHX4
ENSGALG00000041081	CZH18ORF25	8.34291	22.3819	2.63897	5.14646e-11	Z	chromosome Z open reading frame, human C18orf25 [Source:NCBI gene;Acc:416381]	2087185	2131134	-	3125	GO:0006511;GO:0016567;GO:0061630;GO:0006511;GO:0016567;GO:0061630;	-	-	S	veNOG08195	-	-
ENSGALG00000001947	ELP1	15.0495	35.5904	2.32679	7.86097e-11	Z	inhibitor of kappa light polypeptide gene enhancer in B-cells, kinase complex-associated protein [Source:NCBI gene;Acc:427375]	70755485	70786855	+	4193	GO:0002098;GO:0002098;GO:0005515;GO:0005634;GO:0005737;GO:0005737;GO:0005829;GO:0033588;GO:0033588;GO:0033588;GO:0002098;GO:0002098;GO:0005634;GO:0005737;GO:0033588;GO:0033588;	K11373	-	K	veNOG05317	427375	F1P5L4
ENSGALG00000005426	FREM1	34.0961	74.0893	2.13649	1.69836e-10	Z	FRAS1 related extracellular matrix 1 [Source:NCBI gene;Acc:427355]	31717415	31775790	-	7124	GO:0005604;GO:0007154;GO:0007154;GO:0007160;GO:0016021;GO:0016021;GO:0097094;GO:0007154;GO:0007154;GO:0016021;GO:0016021;	K23380	-	R	veNOG03370	427355	F1P5W0
ENSGALG00000020534	AK6	12.818	31.1296	2.38911	3.69935e-10	Z	adenylate kinase 6 [Source:NCBI gene;Acc:425215]	64365002	64369042	-	3015	GO:0000166;GO:0004017;GO:0004017;GO:0004017;GO:0004017;GO:0004017;GO:0005524;GO:0005524;GO:0005524;GO:0005524;GO:0005634;GO:0005634;GO:0005654;GO:0005654;GO:0005737;GO:0005813;GO:0005829;GO:0015030;GO:0015030;GO:0016301;GO:0016310;GO:0016607;GO:0016740;GO:0016887;GO:0046940;	K18532	EC:2.7.4.3	F	veNOG14633;opiNOG02797	425215	Q5F4A8
ENSGALG00000015071	FOCAD	9.59444	22.0392	2.26053	3.71192e-10	Z	focadhesin [Source:NCBI gene;Acc:427233]	34160694	34260169	+	6585	GO:0005925;	-	-	S	veNOG13499	-	-
ENSGALG00000010233	SYNDIG1L	3.24542	12.8008	3.8829	3.75949e-10	5	synapse differentiation inducing 1 like [Source:NCBI gene;Acc:423351]	38094760	38106584	-	2306	GO:0005794;GO:0016020;GO:0016021;GO:0016021;GO:0016021;	K23906	-	S	veNOG13999	423351	E1BZT0
ENSGALG00000035916	SHANK2	1.8951	6.44449	3.34772	3.90757e-10	5	SH3 and multiple ankyrin repeat domains 2 [Source:NCBI gene;Acc:428858]	18179810	18393764	-	4389	GO:0005515;GO:0007416;GO:0008328;GO:0014069;GO:0030159;GO:0030160;GO:0030425;GO:0035255;GO:0043005;GO:0043197;GO:0044309;GO:0045211;GO:0048854;GO:0051124;GO:0051705;GO:0051968;GO:0060291;GO:0060997;GO:0060999;GO:0097107;GO:2000311;GO:2000463;	-	-	T	veNOG05372	-	-
ENSGALG00000003605	LOC427439	15.1259	32.8549	2.13802	5.37639e-10	Z	Nipped-B homolog-like [Source:NCBI gene;Acc:427439]	11358146	11454064	+	8432	GO:0000228;GO:0000785;GO:0000790;GO:0003007;GO:0003682;GO:0003682;GO:0003682;GO:0005634;GO:0005634;GO:0006302;GO:0007049;GO:0007064;GO:0007076;GO:0007420;GO:0007507;GO:0010468;GO:0010468;GO:0034087;GO:0048703;GO:0070550;GO:0071169;GO:0071733;GO:0090694;GO:1905406;GO:1990414;GO:0003682;GO:0003682;GO:0005634;GO:0007049;GO:0010468;GO:0010468;	K06672	-	D	veNOG10543	427439	-
ENSGALG00000003688	NUP155	38.8835	82.9385	2.09894	7.61942e-10	Z	nucleoporin 155 [Source:NCBI gene;Acc:427443]	11533783	11564661	-	4214	GO:0000972;GO:0005515;GO:0005635;GO:0005643;GO:0005643;GO:0006405;GO:0006406;GO:0006606;GO:0006606;GO:0006913;GO:0006913;GO:0006998;GO:0017056;GO:0017056;GO:0017056;GO:0031965;GO:0036228;GO:0044611;GO:0086014;	K14312	-	YU	veNOG00830	427443	F1NPS0
ENSGALG00000014877	EMB	39.34	83.5278	2.08905	8.32376e-10	Z	embigin [Source:NCBI gene;Acc:395242]	14736634	14761209	-	4415	GO:0016020;GO:0016021;	-	-	R	veNOG06949	395242	A2MXY3
ENSGALG00000014670	TTC37	11.3289	25.9372	2.25242	8.62411e-10	Z	tetratricopeptide repeat domain 37 [Source:NCBI gene;Acc:427114]	57629183	57671044	+	4808	GO:0005515;GO:0005634;GO:0005654;GO:0005737;GO:0005829;GO:0006401;GO:0006401;GO:0035327;GO:0055087;GO:0055087;GO:0055087;GO:0005515;GO:0006401;GO:0006401;GO:0055087;GO:0055087;GO:0005515;GO:0006401;GO:0006401;GO:0055087;GO:0055087;	K12600	-	A	veNOG06867	427114	E1C576
ENSGALG00000015691	SMC2	108.768	224.849	2.035	8.70366e-10	Z	structural maintenance of chromosomes 2 [Source:NCBI gene;Acc:396156]	66668700	66692579	-	4199	GO:0000228;GO:0000793;GO:0000793;GO:0000796;GO:0000796;GO:0000797;GO:0003697;GO:0005515;GO:0005524;GO:0005524;GO:0005634;GO:0005634;GO:0005654;GO:0005694;GO:0005694;GO:0005730;GO:0005737;GO:0007076;GO:0010032;GO:0045132;GO:0051276;GO:0051276;GO:0051383;GO:0005515;GO:0005524;GO:0005524;GO:0005634;GO:0005694;GO:0005694;GO:0051276;GO:0051276;	K06674	-	D	veNOG12898;opiNOG07548	396156	Q90988
ENSGALG00000015126	TRPM3	6.49709	16.4747	2.49258	1.01712e-09	Z	transient receptor potential cation channel subfamily M member 3 [Source:NCBI gene;Acc:427249]	35092121	35350353	-	5351	GO:0005216;GO:0005216;GO:0005227;GO:0005227;GO:0005261;GO:0006811;GO:0006811;GO:0006812;GO:0006812;GO:0006812;GO:0016020;GO:0016020;GO:0016020;GO:0016021;GO:0016021;GO:0016021;GO:0016048;GO:0016048;GO:0034220;GO:0034220;GO:0050951;GO:0050951;GO:0051262;GO:0051262;GO:0055085;GO:0055085;GO:0098655;GO:0005216;GO:0005216;GO:0005227;GO:0005227;GO:0006811;GO:0006811;GO:0006812;GO:0006812;GO:0016020;GO:…	K04978	-	P	veNOG10064	427249	-
ENSGALG00000041918	CPA6	1.06891	5.51884	5.0823	1.08583e-09	2	carboxypeptidase A6 [Source:NCBI gene;Acc:420171]	115482232	115569184	-	2531	GO:0004180;GO:0004180;GO:0004181;GO:0004181;GO:0004181;GO:0005615;GO:0006508;GO:0006508;GO:0006508;GO:0008270;GO:0008270;	K08782	EC:3.4.17.1	R	veNOG08844	420171	Q5ZIF7
ENSGALG00000027932	SLF1	13.2942	31.3011	2.31694	1.2981e-09	Z	SMC5-SMC6 complex localization factor 1 [Source:NCBI gene;Acc:427111]	58014953	58053068	-	2946	GO:0000786;GO:0005515;GO:0005634;GO:0005654;GO:0005737;GO:0005813;GO:0006974;GO:0006974;GO:0031334;GO:0031625;GO:0031625;GO:0034184;GO:0035861;GO:0042405;GO:0044877;GO:1990166;GO:2000781;GO:2000781;GO:2000781;GO:0005515;GO:2000781;GO:2000781;	-	-	L	veNOG13053	-	-
ENSGALG00000030703	CYBRD1	13.8926	44.8224	3.17357	1.31165e-09	7	cytochrome b reductase 1 [Source:NCBI gene;Acc:424152]	18009896	18018295	-	1482	GO:0000293;GO:0000293;GO:0000293;GO:0005765;GO:0010039;GO:0010039;GO:0010039;GO:0016020;GO:0016021;GO:0016491;GO:0031526;GO:0031526;GO:0031526;GO:0055114;	K08370	EC:7.2.1.3	C	veNOG07348	424152	-
ENSGALG00000036001	SMAD2Z	17.6118	39.0385	2.18211	1.4592e-09	Z	SMAD family member 2-Z [Source:NCBI gene;Acc:395247]	1515751	1557445	+	4021	GO:0003677;GO:0003700;GO:0003700;GO:0005515;GO:0005634;GO:0005667;GO:0005667;GO:0005737;GO:0006355;GO:0006355;GO:0007179;GO:0007179;GO:0003677;GO:0003700;GO:0003700;GO:0005515;GO:0005515;GO:0005634;GO:0005634;GO:0005667;GO:0005667;GO:0005737;GO:0006355;GO:0006355;GO:0007179;GO:0007179;GO:0031410;GO:0042327;GO:0046332;GO:0060390;GO:0003677;GO:0003700;GO:0003700;GO:0005515;GO:0005515;GO:0005634;GO:…	K04500	-	K	veNOG05033	395247	Q8UWF3
ENSGALG00000017706	RASA1	25.3597	55.2884	2.14631	1.81405e-09	Z	RAS p21 protein activator 1 [Source:NCBI gene;Acc:427327]	61215512	61276354	-	3363	GO:0005096;GO:0005096;GO:0005096;GO:0005515;GO:0007165;GO:0007165;GO:0043087;GO:0043087;GO:0043547;GO:0043547;GO:0046580;GO:0046580;	K04352	-	T	veNOG05541	427327	F1NCI3
ENSGALG00000003446	PRLR	1.46796	5.1012	3.41934	2.04634e-09	Z	prolactin receptor [Source:NCBI gene;Acc:395660]	10610212	10705011	-	4693	GO:0004896;GO:0004896;GO:0004896;GO:0004925;GO:0004925;GO:0004925;GO:0004925;GO:0005515;GO:0007171;GO:0009897;GO:0009986;GO:0016020;GO:0016020;GO:0016020;GO:0016021;GO:0017046;GO:0017046;GO:0019955;GO:0038161;GO:0038161;GO:0042976;GO:0043066;GO:0043235;GO:0046872;GO:0004896;GO:0004896;GO:0004896;GO:0004925;GO:0004925;GO:0004925;GO:0005515;GO:0009897;GO:0016020;GO:0016020;GO:0016020;GO:0016021;GO:…	K05081	-	T	veNOG11951	395660	Q04594
ENSGALG00000021163	LOC427470	37.1524	145.991	3.86944	2.44396e-09	Z	uncharacterized LOC427470 [Source:NCBI gene;Acc:427470]	42401694	42410250	-	879	-	-	-	S	veNOG26768	427470	E1BSG9
ENSGALG00000014642	CHD1Z	13.4492	28.9677	2.12015	2.47088e-09	Z	chromodomain helicase DNA binding protein 1-Z [Source:NCBI gene;Acc:395783]	51359549	51407969	+	6864	GO:0005524;GO:0005524;GO:0005634;GO:0005524;GO:0005524;GO:0005634;	K11367	EC:3.6.4.12	K	veNOG07645	395783	O42142
ENSGALG00000013809	LOC407092	11.4281	25.5412	2.19795	4.03272e-09	Z	AD012Z [Source:NCBI gene;Acc:407092]	7358700	7496820	-	4500	GO:0005515;GO:0005634;GO:0005737;GO:0005515;	-	-	O	veNOG00939	407092	E1C5S0
ENSGALG00000015451	ZNF462	13.1171	27.577	2.068	4.95467e-09	Z	zinc finger protein 462 [Source:HGNC Symbol;Acc:HGNC:21684]	55574822	55632691	+	7581	GO:0003676;GO:0003676;GO:0005634;GO:0010468;GO:0045944;GO:0003676;GO:0003676;GO:0005634;GO:0005634;GO:0006325;GO:0010468;GO:0043392;GO:0045944;GO:0045944;GO:0003676;GO:0003676;	-	-	R	veNOG09427	-	-
ENSGALG00000000241	STARD4	7.56828	17.4305	2.26872	7.31567e-09	Z	StAR related lipid transfer domain containing 4 [Source:NCBI gene;Acc:769322]	46594962	46603606	+	4799	GO:0005737;GO:0008289;GO:0008289;GO:0010873;GO:0010879;GO:0015485;GO:0015485;GO:0015485;GO:0031410;GO:0032367;GO:0032367;GO:0032367;GO:0070508;GO:0070859;GO:0120020;GO:0008289;GO:0008289;GO:0015485;GO:0015485;GO:0032367;GO:0032367;	-	-	I	veNOG13519	769322	Q5ZK67
ENSGALG00000015548	RNF20	30.5044	63.3205	2.04307	8.20755e-09	Z	ring finger protein 20 [Source:NCBI gene;Acc:427310]	65283629	65332020	-	3534	GO:0000151;GO:0000209;GO:0002039;GO:0003682;GO:0003713;GO:0003730;GO:0004842;GO:0004842;GO:0004842;GO:0004842;GO:0005634;GO:0005634;GO:0005654;GO:0005730;GO:0006325;GO:0006355;GO:0006511;GO:0010390;GO:0010390;GO:0010390;GO:0010390;GO:0016567;GO:0016574;GO:0016740;GO:0030336;GO:0031062;GO:0031625;GO:0033503;GO:0033523;GO:0042393;GO:0045893;GO:0046872;GO:1900364;GO:2001168;GO:0004842;GO:0004842;GO:…	K10696	EC:2.3.2.27	O	veNOG12615	427310	Q5ZLS3
ENSGALG00000000215	DCP2	25.1318	66.6619	2.60746	1.30758e-08	Z	decapping mRNA 2 [Source:NCBI gene;Acc:769972]	46038892	46065354	-	3058	GO:0000932;GO:0003723;GO:0003723;GO:0004534;GO:0005654;GO:0006402;GO:0006402;GO:0016442;GO:0016787;GO:0016787;GO:0030054;GO:0030145;GO:0030145;GO:0032211;GO:0036464;GO:0043488;GO:0050072;GO:0071044;GO:0090503;GO:1904872;GO:0000290;GO:0000932;GO:0003723;GO:0003723;GO:0005737;GO:0016787;GO:0016787;GO:0030145;GO:0030145;GO:0050072;	K12613	EC:3.6.1.62	A	veNOG15348	769972	A0A1D5P6G7
ENSGALG00000003295	ADAMTS12	0.968894	3.6711	3.72122	1.33107e-08	Z	ADAM metallopeptidase with thrombospondin type 1 motif 12 [Source:NCBI gene;Acc:427428]	10140727	10313424	-	4756	GO:0004222;GO:0004222;GO:0006508;GO:0006508;GO:0008233;GO:0008233;GO:0008237;GO:0008237;GO:0004222;GO:0004222;GO:0004222;GO:0006508;GO:0006508;GO:0007160;GO:0008233;GO:0008233;GO:0008237;GO:0008237;GO:0016020;GO:0016021;GO:0016477;GO:0030167;GO:0032331;GO:0050727;GO:0051603;GO:0071347;GO:0071356;GO:0071773;GO:1901509;GO:1902203;GO:1902548;GO:2001113;GO:0004222;GO:0004222;GO:0006508;GO:0006508;GO:…	-	-	O	veNOG12289	-	-
ENSGALG00000028267	GOLPH3	39.2976	81.1534	2.03256	1.5242e-08	Z	golgi phosphoprotein 3 [Source:NCBI gene;Acc:427422]	9666788	9696930	-	2448	GO:0000139;GO:0005802;GO:0005829;GO:0006890;GO:0007030;GO:0031985;GO:0043001;GO:0048194;GO:0070273;GO:0070273;GO:0070273;	K15620	-	U	veNOG03756	427422	-
ENSGALG00000005016	ZNF608	10.5611	22.5839	2.10278	1.57171e-08	Z	zinc finger protein 608 [Source:NCBI gene;Acc:426810]	79844243	79926708	+	5501	GO:0000122;GO:0003676;GO:0003676;GO:0005634;GO:0006357;	-	-	R	veNOG00980	426810	F1P217
ENSGALG00000015349	PIGG	13.1266	28.7841	2.15892	2.0628e-08	Z	phosphatidylinositol glycan anchor biosynthesis class G [Source:NCBI gene;Acc:427290]	53306523	53415783	-	3374	GO:0003824;GO:0003824;GO:0006506;GO:0006506;GO:0016020;GO:0016021;GO:0051377;GO:0051377;	K05310	EC:2.7.-.-	T	veNOG00257;opiNOG01135	427290	-
ENSGALG00000039659	PCLO	0.853659	2.35404	2.71608	2.27165e-08	1	piccolo presynaptic cytomatrix protein [Source:NCBI gene;Acc:395319]	9908004	10213943	+	14193	GO:0005515;GO:0007416;GO:0007416;GO:0045202;GO:0045202;GO:0046872;GO:0046872;GO:0048786;GO:0048786;GO:0005515;GO:0007416;GO:0007416;GO:0016020;GO:0016020;GO:0048786;GO:0048786;	-	-	ZR	veNOG34525;veNOG01066	-	-
ENSGALG00000014740	IPO11	20.6201	42.3228	2.02129	2.85684e-08	Z	importin 11 [Source:NCBI gene;Acc:769679]	19489299	19563233	+	4407	GO:0005634;GO:0006886;GO:0006886;GO:0008536;GO:0008536;GO:0005634;GO:0006886;GO:0006886;GO:0008536;GO:0008536;GO:0005634;GO:0005635;GO:0005654;GO:0005829;GO:0005829;GO:0006606;GO:0006610;GO:0006886;GO:0006886;GO:0008536;GO:0008536;GO:0061608;	-	-	U	veNOG07713	769679	-
ENSGALG00000001782	PLAA	23.4236	49.1214	2.06515	3.74489e-08	Z	phospholipase A2 activating protein [Source:NCBI gene;Acc:427365]	68709133	68726436	-	2630	GO:0005515;GO:0043130;GO:0043130;GO:0043161;GO:0043161;GO:0005515;GO:0005634;GO:0005634;GO:0005737;GO:0005737;GO:0006693;GO:0006954;GO:0016005;GO:0016236;GO:0032430;GO:0043130;GO:0043130;GO:0043161;GO:0043161;GO:0043162;GO:0045202;GO:0070062;GO:0071222;GO:1900045;GO:1903423;GO:1903861;GO:2001224;	K14018	-	I	veNOG01315	427365	A0A1D5NTN7
ENSGALG00000029583	PLBD1	10.9465	25.7434	2.31486	4.14109e-08	1	phospholipase B domain containing 1 [Source:NCBI gene;Acc:417967]	48905356	48942414	-	2167	GO:0004620;GO:0004620;GO:0005615;GO:0006629;GO:0016042;GO:0016787;	-	-	T	veNOG14591	417967	-
ENSGALG00000000189	YTHDC2	11.6745	24.6357	2.07733	5.93242e-08	Z	YTH domain containing 2 [Source:NCBI gene;Acc:415602]	45786454	45824614	-	4483	GO:0000166;GO:0003676;GO:0003676;GO:0003676;GO:0003723;GO:0003723;GO:0003723;GO:0003723;GO:0004386;GO:0004386;GO:0005524;GO:0005524;GO:0005524;GO:0005634;GO:0005737;GO:0005737;GO:0005783;GO:0007286;GO:0008186;GO:0016787;GO:0034458;GO:0034458;GO:0034612;GO:0035770;GO:0044829;GO:0048599;GO:0051729;GO:0070063;GO:0070555;GO:1990247;GO:1990247;GO:1990247;GO:0000166;GO:0003676;GO:0003676;GO:0003676;GO:…	-	-	A	veNOG00232	-	-
ENSGALG00000015589	MSH3	9.91717	21.3483	2.11921	1.26902e-07	Z	mutS homolog 3 [Source:NCBI gene;Acc:427318]	64140404	64257195	-	3727	GO:0000166;GO:0000710;GO:0000735;GO:0003677;GO:0003697;GO:0005524;GO:0005524;GO:0005524;GO:0005634;GO:0006281;GO:0006281;GO:0006298;GO:0006298;GO:0006298;GO:0006298;GO:0006312;GO:0006974;GO:0007131;GO:0008094;GO:0016447;GO:0019899;GO:0030983;GO:0030983;GO:0030983;GO:0030983;GO:0030983;GO:0032135;GO:0032139;GO:0032142;GO:0032181;GO:0032300;GO:0032302;GO:0032302;GO:0043111;GO:0043570;GO:0043570;GO:…	K08736	-	L	veNOG06768	427318	-
ENSGALG00000014721	MIER3	7.37248	15.6889	2.09461	1.49967e-07	Z	MIER family member 3 [Source:NCBI gene;Acc:427146]	17476263	17499010	-	5302	GO:0003677;GO:0003677;GO:0005634;GO:0000122;GO:0001103;GO:0003677;GO:0003677;GO:0003714;GO:0005634;GO:0005634;GO:0005654;GO:0042826;GO:0003677;GO:0003677;GO:0005634;	-	-	R	veNOG01560	427146	F1N931
ENSGALG00000003558	NADK2	19.143	40.8416	2.10014	1.76009e-07	Z	NAD kinase 2, mitochondrial [Source:NCBI gene;Acc:427438]	10992888	11023261	-	1867	GO:0000166;GO:0003951;GO:0003951;GO:0003951;GO:0003951;GO:0003951;GO:0005524;GO:0005739;GO:0005739;GO:0005739;GO:0006741;GO:0006741;GO:0006741;GO:0016301;GO:0016310;GO:0016740;GO:0019674;GO:0019674;GO:0019674;GO:0019674;GO:0019674;GO:0042803;GO:0042803;	K00858	EC:2.7.1.23	R	veNOG09123	427438	-
ENSGALG00000041808	ANO1	8.62751	22.3547	2.54783	1.88852e-07	5	anoctamin 1 [Source:NCBI gene;Acc:423144]	17981909	18053418	+	5143	GO:0005227;GO:0005229;GO:0005254;GO:0005654;GO:0005886;GO:0005886;GO:0005886;GO:0006812;GO:0006821;GO:0015111;GO:0015705;GO:0016020;GO:0016021;GO:0016324;GO:0034605;GO:0034605;GO:0035774;GO:0035774;GO:0035774;GO:0046983;GO:0046983;GO:0098655;GO:1902476;GO:1902476;GO:1902476;GO:0005886;GO:0005886;GO:0016020;GO:0016021;GO:0034605;GO:0034605;GO:0035774;GO:0035774;GO:0046983;GO:0046983;GO:1902476;GO:…	K19496	-	P	veNOG06844	423144	A0A3Q2U0X0
ENSGALG00000008546	FGD5	11.8813	25.4372	2.10577	2.00626e-07	12	FYVE, RhoGEF and PH domain containing 5 [Source:NCBI gene;Acc:416130]	20187838	20274748	-	4923	GO:0005085;GO:0005085;GO:0005886;GO:0046872;GO:0046872;GO:0046872;GO:0005085;GO:0005085;GO:0046872;GO:0046872;GO:0046872;GO:0005085;GO:0005085;GO:0046872;GO:0046872;GO:0046872;	K05724	-	T	veNOG02093	416130	E1BQN2
ENSGALG00000014851	FBXO4	3.07266	8.37554	2.6812	4.42719e-07	Z	F-box protein 4 [Source:NCBI gene;Acc:431586]	13276864	13286540	+	2995	GO:0000151;GO:0000209;GO:0004842;GO:0005515;GO:0005623;GO:0005737;GO:0007568;GO:0010608;GO:0016567;GO:0019005;GO:0019005;GO:0019725;GO:0031146;GO:0031146;GO:0031146;GO:0031398;GO:0031647;GO:0031648;GO:0032212;GO:0035726;GO:0042803;GO:0048147;GO:0061630;GO:0071479;GO:1900181;GO:1902916;GO:2000001;	K10291	-	R	veNOG06154	431586	-
ENSGALG00000002023	PIGO	3.14061	7.43633	2.329	5.13909e-07	Z	phosphatidylinositol glycan anchor biosynthesis class O [Source:HGNC Symbol;Acc:HGNC:23215]	8577948	8591196	-	5164	GO:0003824;GO:0003824;GO:0005789;GO:0006506;GO:0006506;GO:0006506;GO:0016020;GO:0016021;GO:0016772;GO:0016772;GO:0051377;GO:0051377;GO:0051377;GO:0051377;	-	-	T	veNOG01428	-	-
ENSGALG00000009759	SLC16A7	1.9469	6.05335	3.0554	5.66429e-07	1	solute carrier family 16 member 7 [Source:NCBI gene;Acc:417815]	32162492	32242011	+	2937	GO:0005887;GO:0005887;GO:0008028;GO:0008028;GO:0015718;GO:0015718;GO:0016020;GO:0016021;GO:0016021;GO:0016021;GO:0055085;GO:0055085;GO:1901475;GO:1901475;GO:0005887;GO:0005887;GO:0005887;GO:0008028;GO:0008028;GO:0008028;GO:0015718;GO:0015718;GO:0015718;GO:0016020;GO:0016021;GO:0016021;GO:0016021;GO:0016021;GO:0055085;GO:0055085;GO:1901475;GO:1901475;GO:0005887;GO:0005887;GO:0005887;GO:0005887;GO:…	K08184	-	G	veNOG15436	417815	F1NVU4
ENSGALG00000014952	CERT1	10.4321	22.0064	2.07637	5.77439e-07	Z	collagen type IV alpha 3 binding protein [Source:NCBI gene;Acc:427209]	23905299	23977323	+	3061	GO:0008289;GO:0008289;GO:0000902;GO:0003007;GO:0005654;GO:0005739;GO:0005794;GO:0005829;GO:0006672;GO:0006936;GO:0007029;GO:0007165;GO:0008283;GO:0008289;GO:0008289;GO:0016301;GO:0016310;GO:0034976;GO:0035621;GO:0035621;GO:0048471;GO:0055088;GO:0070584;GO:0097001;GO:0120012;GO:0120017;GO:0005794;GO:0005829;GO:0008289;GO:0008289;GO:0008289;GO:0016020;GO:0035621;GO:0035627;GO:0070273;GO:0120009;GO:…	K08283	-	TV	veNOG00136	427209	-
ENSGALG00000026899	CHSY3	5.8624	13.576	2.27897	5.91985e-07	Z	chondroitin sulfate synthase 3 [Source:NCBI gene;Acc:415598]	45224245	45371237	-	3028	GO:0005794;GO:0008376;GO:0008376;GO:0016740;GO:0032580;GO:0032580;GO:0032580;	-	-	G	veNOG06602	-	-
ENSGALG00000043393	CADM2	4.52024	11.293	2.45819	6.5035e-07	1	cell adhesion molecule 2 [Source:NCBI gene;Acc:418463]	94731886	94975094	-	2672	GO:0016020;GO:0016021;GO:0016020;GO:0016021;GO:0016020;GO:0016021;	K06782	-	T	veNOG03522	418463	-
ENSGALG00000012577	FRMD3	15.0264	47.5852	3.1164	7.21589e-07	Z	FERM domain containing 3 [Source:NCBI gene;Acc:427452]	39821677	39963817	-	3419	GO:0005856;GO:0005856;GO:0005856;GO:0008092;GO:0008092;GO:0016020;GO:0016021;GO:0031032;GO:0005856;GO:0005856;GO:0016020;GO:0016021;	K23969	-	R	veNOG03034	427452	A0A1D5NV88
ENSGALG00000002227	DMXL1	3.50644	7.31602	2.05089	8.54775e-07	Z	Dmx like 1 [Source:NCBI gene;Acc:427385]	71872238	71944766	-	9321	GO:0005515;GO:0005515;GO:0005623;GO:0007035;GO:0043291;	-	-	R	KOG1064;veNOG05602	-	-
ENSGALG00000014711	PLPP1	7.54727	17.0715	2.2248	1.1596e-06	Z	phospholipid phosphatase 1 [Source:NCBI gene;Acc:427138]	16804844	16861020	-	2347	GO:0000810;GO:0005886;GO:0005886;GO:0005886;GO:0005887;GO:0005901;GO:0006629;GO:0006629;GO:0006644;GO:0006644;GO:0006670;GO:0006670;GO:0006672;GO:0006672;GO:0007165;GO:0007165;GO:0008195;GO:0008195;GO:0008195;GO:0008195;GO:0016020;GO:0016020;GO:0016021;GO:0016324;GO:0042392;GO:0042392;GO:0042577;GO:0042577;GO:0045121;GO:0046839;GO:0046839;GO:0106235;GO:0106235;GO:0005623;GO:0005886;GO:0005886;GO:…	K01080	EC:3.1.3.4	I	veNOG08487	427138	A0A1D5NZW4
ENSGALG00000015090	PLIN2	22.6889	71.4165	3.09573	1.81555e-06	Z	perilipin 2 [Source:NCBI gene;Acc:427237]	33602917	33617017	-	2506	GO:0005634;GO:0005737;GO:0005811;GO:0005811;GO:0005829;GO:0005886;GO:0015909;GO:0019915;	K17284	-	R	veNOG09635	427237	Q5F3Y4
ENSGALG00000008591	CACNB2	2.76435	7.0696	2.51743	1.86966e-06	2	calcium voltage-gated channel auxiliary subunit beta 2 [Source:NCBI gene;Acc:428420]	19119896	19343839	-	3751	GO:0005245;GO:0005245;GO:0005245;GO:0005515;GO:0005891;GO:0005891;GO:0005891;GO:0005891;GO:0005891;GO:0007268;GO:0007268;GO:0007528;GO:0007601;GO:0008331;GO:0008331;GO:0051015;GO:0051928;GO:0070509;GO:0070588;GO:0070588;GO:0086007;GO:0086045;GO:0086056;GO:0086091;GO:0098684;GO:0098793;GO:0098912;GO:0099533;GO:0099635;GO:0099703;GO:1901385;GO:1990454;GO:0005245;GO:0005245;GO:0005515;GO:0005891;GO:…	K04863	-	TP	veNOG12602	428420	-
ENSGALG00000028298	CNTLN	3.49063	8.17158	2.3056	2.5073e-06	Z	centlein, centrosomal protein [Source:NCBI gene;Acc:769413]	32755378	32945968	+	3882	GO:0005654;GO:0005737;GO:0005813;GO:0005814;GO:0005829;GO:0010457;GO:0019901;GO:0019904;GO:0030674;GO:0033365;GO:0005813;GO:0005814;GO:0010457;GO:0033365;	-	-	S	veNOG05142	-	-
ENSGALG00000014236	ATP8A1	7.97355	17.6884	2.18157	2.71936e-06	4	ATPase phospholipid transporting 8A1 [Source:NCBI gene;Acc:422776]	68148034	68237929	+	4351	GO:0000166;GO:0000166;GO:0000166;GO:0000287;GO:0000287;GO:0000287;GO:0005524;GO:0005524;GO:0005524;GO:0005783;GO:0005794;GO:0005886;GO:0006869;GO:0007612;GO:0015914;GO:0015914;GO:0016020;GO:0016021;GO:0016021;GO:0016021;GO:0016887;GO:0022857;GO:0030335;GO:0043231;GO:0055085;GO:0061092;GO:0140326;GO:0140326;GO:0140326;GO:0140327;GO:0000166;GO:0000166;GO:0000166;GO:0000287;GO:0000287;GO:0000287;GO:…	K14802	EC:7.6.2.1	P	veNOG12095	422776	-
ENSGALG00000005806	KIF24	2.5842	5.90312	2.2472	4.26881e-06	Z	kinesin family member 24 [Source:NCBI gene;Acc:427398]	7583295	7612042	-	5325	GO:0000166;GO:0003774;GO:0003777;GO:0003777;GO:0003777;GO:0003777;GO:0005515;GO:0005524;GO:0005524;GO:0005524;GO:0005814;GO:0005871;GO:0005874;GO:0007018;GO:0007018;GO:0007018;GO:0007019;GO:0008017;GO:0008017;GO:0008017;GO:0016887;GO:0032991;GO:0042802;GO:0060271;GO:0000166;GO:0003774;GO:0003777;GO:0003777;GO:0005515;GO:0005524;GO:0005524;GO:0005524;GO:0007018;GO:0007018;GO:0008017;GO:0008017;	K10393	-	Z	veNOG03204	427398	E1C3D6
ENSGALG00000014960	POC5	10.7164	22.6415	2.0788	4.66192e-06	Z	POC5 centriolar protein [Source:NCBI gene;Acc:427210]	23821153	23844219	+	1980	GO:0005813;	-	-	S	veNOG13127	-	-
ENSGALG00000002266	OGDHL	3.96026	9.09911	2.26082	5.80686e-06	6	oxoglutarate dehydrogenase like [Source:NCBI gene;Acc:423618]	3585026	3633966	+	3241	GO:0004591;GO:0004591;GO:0004591;GO:0005739;GO:0006099;GO:0006099;GO:0006099;GO:0016624;GO:0016624;GO:0030976;GO:0030976;GO:0045252;GO:0055114;GO:0055114;	K00164	EC:1.2.4.2	G	veNOG02025	423618	-
ENSGALG00000010259	COL28A1	0.184137	1.42175	7.5988	8.0157e-06	2	collagen type XXVIII alpha 1 chain [Source:NCBI gene;Acc:420576]	24710268	24768511	-	3459	GO:0004867;GO:0004867;GO:0005201;GO:0005604;GO:0005615;GO:0010951;GO:0030198;GO:0031012;GO:0004867;GO:0004867;GO:0010951;	K23619	-	W	veNOG02773	420576	E1C4H5
ENSGALG00000039727	-	10.0393	21.2527	2.08195	8.3148e-06	6	-	1251914	1267478	+	3308	GO:0008028;GO:0015718;GO:0016020;GO:0016021;GO:0016021;GO:0008028;GO:0015718;GO:0016020;GO:0016021;GO:0016021;GO:0008028;GO:0015718;GO:0016020;GO:0016021;GO:0016021;	-	-	G	KOG2504;veNOG10270	-	-
ENSGALG00000052213	LOC112530674	7.73838	17.6318	2.24071	1.05963e-05	Z	E3 ubiquitin-protein ligase Topors-like [Source:NCBI gene;Acc:112530674]	66714069	66715631	-	1563	-	-	-	O	veNOG00747	-	-
ENSGALG00000023089	SSBP2	8.1546	17.4721	2.10986	1.86022e-05	Z	single stranded DNA binding protein 2 [Source:NCBI gene;Acc:770958]	63726084	63891888	+	1843	GO:0003697;GO:0003697;GO:0005515;GO:0005634;GO:0045944;	-	-	L	veNOG03588	770958	F1NTD5
ENSGALG00000012812	SVOPL	2.94499	8.1633	2.73206	2.0777e-05	1	SVOP like [Source:NCBI gene;Acc:418105]	56355825	56376192	+	1831	GO:0016020;GO:0016021;GO:0055085;GO:0055085;	-	-	R	veNOG04682	418105	-
ENSGALG00000003644	C2CD4A	1.31443	5.4281	4.06668	2.24259e-05	10	C2 calcium dependent domain containing 4A [Source:NCBI gene;Acc:427491]	4876557	4878284	+	1449	-	-	-	R	veNOG11900	427491	F1NT88
ENSGALG00000011111	PGBD5	0.936613	3.89157	4.08197	2.28782e-05	3	piggyBac transposable element derived 5 [Source:NCBI gene;Acc:421541]	40401196	40465340	-	1965	GO:0004803;GO:0004803;GO:0004803;GO:0004803;GO:0005634;GO:0098038;GO:0098038;GO:0098038;GO:0098038;	-	-	R	veNOG08920	421541	A0A1D5P057
ENSGALG00000002289	CHAT	1.46684	4.77339	3.20595	2.94513e-05	6	choline O-acetyltransferase [Source:NCBI gene;Acc:395314]	3650070	3681305	-	2218	GO:0004102;GO:0004102;GO:0005623;GO:0005737;GO:0007274;GO:0008292;GO:0016740;GO:0016746;GO:0016746;GO:0016746;GO:0043005;GO:0045202;GO:0060416;	K00623	EC:2.3.1.6	I	veNOG07671	395314	Q90YJ9
ENSGALG00000003242	STAR	5.37218	12.5045	2.29328	3.51855e-05	22	steroidogenic acute regulatory protein [Source:NCBI gene;Acc:395421]	2578576	2581509	-	1750	GO:0005739;GO:0005739;GO:0005739;GO:0005739;GO:0005739;GO:0005758;GO:0006694;GO:0006694;GO:0006694;GO:0006694;GO:0006869;GO:0008203;GO:0008211;GO:0008289;GO:0008289;GO:0008289;GO:0015485;GO:0015485;GO:0015485;GO:0015485;GO:0015485;GO:0032367;GO:0044255;GO:0050810;GO:0050810;GO:0070859;GO:0120020;GO:0120020;GO:0005739;GO:0005739;GO:0005739;GO:0006694;GO:0006694;GO:0006694;GO:0006869;GO:0008203;GO:…	K16931	-	I	veNOG08720	395421	Q9DG09
ENSGALG00000003560	SLC6A2	0.981134	4.12971	4.14741	4.07732e-05	11	solute carrier family 6 member 2 [Source:NCBI gene;Acc:395458]	3571368	3634461	-	2915	GO:0003779;GO:0005328;GO:0005328;GO:0005330;GO:0005334;GO:0005886;GO:0005887;GO:0005887;GO:0006836;GO:0006836;GO:0006836;GO:0008504;GO:0015293;GO:0015844;GO:0015874;GO:0016020;GO:0016020;GO:0016020;GO:0016021;GO:0016021;GO:0016021;GO:0032809;GO:0042734;GO:0043005;GO:0048265;GO:0051583;GO:0051620;GO:0055085;GO:0098810;GO:0005328;GO:0005328;GO:0005887;GO:0005887;GO:0006836;GO:0006836;GO:0015293;GO:…	K05035	-	P	veNOG07695	395458	Q9DGN5
ENSGALG00000014956	POLK	4.57638	9.68525	2.08474	4.19009e-05	Z	DNA polymerase kappa [Source:NCBI gene;Acc:374003]	23872229	23901554	-	3062	GO:0003677;GO:0003677;GO:0003684;GO:0003684;GO:0003887;GO:0003887;GO:0003887;GO:0005634;GO:0005634;GO:0005654;GO:0005654;GO:0006281;GO:0006281;GO:0006281;GO:0006281;GO:0006297;GO:0006974;GO:0016604;GO:0019985;GO:0019985;GO:0034061;GO:0034644;GO:0042276;GO:0042276;GO:0090734;	K03511	EC:2.7.7.7	L	veNOG14113;opiNOG04556	374003	Q8AWW1
ENSGALG00000022909	PTPN3	2.35699	7.02071	2.93086	4.22758e-05	2	protein tyrosine phosphatase, non-receptor type 3 [Source:NCBI gene;Acc:420963]	84613361	84766062	-	2995	GO:0001784;GO:0004721;GO:0004725;GO:0004725;GO:0004725;GO:0004725;GO:0004725;GO:0005515;GO:0005737;GO:0005737;GO:0005737;GO:0005856;GO:0005856;GO:0005856;GO:0006470;GO:0006470;GO:0006470;GO:0008092;GO:0008092;GO:0009898;GO:0009898;GO:0016311;GO:0016311;GO:0016787;GO:0016791;GO:0016791;GO:0017080;GO:0035335;GO:0045930;GO:0051045;GO:0051117;GO:0098902;GO:2000649;GO:0004721;GO:0004725;GO:0004725;GO:…	K18027	EC:3.1.3.48	T	veNOG05173	420963	-
ENSGALG00000014751	ADAMTS6	3.46655	7.45333	2.11354	4.24999e-05	Z	ADAM metallopeptidase with thrombospondin type 1 motif 6 [Source:NCBI gene;Acc:427160]	20369274	20519860	-	3630	GO:0003279;GO:0004222;GO:0004222;GO:0006508;GO:0006508;GO:0007507;GO:0008233;GO:0008233;GO:0008237;GO:0008237;GO:0035904;GO:0060976;	-	-	O	veNOG07455	-	-
ENSGALG00000026547	TPGS2	6.02685	12.5226	2.0438	4.69681e-05	Z	tubulin polyglutamylase complex subunit 2 [Source:NCBI gene;Acc:426891]	7102975	7126925	+	2448	GO:0018095;GO:0018095;	K16605	-	S	veNOG14084	426891	-
ENSGALG00000036286	HHIPL1	20.19	41.5262	2.02346	4.94111e-05	5	HHIP like 1 [Source:NCBI gene;Acc:423448]	48336527	48353084	+	2402	GO:0003824;GO:0003824;GO:0005044;GO:0005044;GO:0006897;GO:0016020;GO:0016020;	-	-	R	veNOG02374	423448	A0A1D5NYI4
ENSGALG00000031018	RNF165	4.20659	10.5841	2.47366	5.05344e-05	Z	ring finger protein 165 [Source:NCBI gene;Acc:416382]	2043192	2082847	-	1520	GO:0000209;GO:0000836;GO:0005634;GO:0005737;GO:0006511;GO:0007409;GO:0008045;GO:0008270;GO:0008270;GO:0010259;GO:0030163;GO:0030433;GO:0030513;GO:0030968;GO:0030970;GO:0032991;GO:0035136;GO:0036513;GO:0046872;GO:0051082;GO:0060173;GO:0060384;GO:0061061;GO:0061630;GO:0061630;GO:0070936;GO:1990381;	K17821	-	O	veNOG10403	416382	A0A1D5P3M7
ENSGALG00000002294	SEMA6A	14.0253	29.6929	2.08391	5.52418e-05	Z	semaphorin 6A [Source:NCBI gene;Acc:427387]	72764590	72877720	+	4391	GO:0005515;GO:0016020;GO:0016021;GO:0030215;GO:0030215;GO:0001755;GO:0001764;GO:0004888;GO:0005515;GO:0005615;GO:0005887;GO:0005887;GO:0007166;GO:0007411;GO:0016020;GO:0016021;GO:0030215;GO:0030215;GO:0030215;GO:0030215;GO:0030335;GO:0045499;GO:0048843;GO:0050919;GO:0051642;GO:0071526;GO:0071526;GO:2001224;GO:2001224;GO:0005515;GO:0016020;GO:0016021;GO:0030215;GO:0030215;GO:0005515;GO:0016020;GO:…	K06842	-	T	veNOG00331	427387	E1C1C2
ENSGALG00000014206	GABRA2	1.32938	4.88826	3.6151	5.56116e-05	4	gamma-aminobutyric acid type A receptor alpha2 subunit [Source:NCBI gene;Acc:770511]	67066083	67117921	+	1624	GO:0004888;GO:0004888;GO:0004890;GO:0004890;GO:0004890;GO:0005216;GO:0005216;GO:0005230;GO:0005230;GO:0005237;GO:0005254;GO:0005886;GO:0005887;GO:0006811;GO:0006811;GO:0006811;GO:0006821;GO:0006821;GO:0007165;GO:0007214;GO:0007214;GO:0007214;GO:0007268;GO:0008503;GO:0016020;GO:0016020;GO:0016020;GO:0016021;GO:0016021;GO:0016021;GO:0022851;GO:0022851;GO:0030424;GO:0030425;GO:0032590;GO:0034220;GO:…	K05175	-	T	veNOG03383	770511	F1NXA6
ENSGALG00000047464	FBXL22	2.57021	6.73899	2.58005	6.08453e-05	10	F-box and leucine rich repeat protein 22 [Source:HGNC Symbol;Acc:HGNC:27537]	4481781	4486512	-	2124	GO:0005515;GO:0005730;GO:0005829;GO:0016567;GO:0043161;GO:0061630;	-	-	R	veNOG02182	-	-
ENSGALG00000015443	FKTN	8.39647	17.2674	2.02503	6.68478e-05	Z	fukutin [Source:NCBI gene;Acc:427303]	55127487	55146261	+	1797	GO:0005634;GO:0005783;GO:0005794;GO:0005794;GO:0005801;GO:0006493;GO:0008285;GO:0016020;GO:0016021;GO:0030173;GO:0035269;GO:0046329;	K19872	EC:2.7.8.-	S	veNOG06286	427303	-
ENSGALG00000014664	KIAA0825	1.41931	3.66642	2.54203	7.64789e-05	Z	KIAA0825 [Source:NCBI gene;Acc:427110]	58062811	58282346	+	3876	-	-	-	S	veNOG08029	427110	-
ENSGALG00000010502	SPATA6	5.63728	12.064	2.10508	7.91417e-05	8	spermatogenesis associated 6 [Source:NCBI gene;Acc:424626]	22977670	23027628	-	2024	GO:0007283;GO:0007283;GO:0032027;GO:0032027;GO:0097224;GO:0097224;GO:0007283;GO:0007283;GO:0007283;GO:0007283;GO:0032027;GO:0032027;GO:0032027;GO:0032027;GO:0044458;GO:0044458;GO:0097224;GO:0097224;GO:0097224;GO:0097224;GO:0007283;GO:0007283;GO:0032027;GO:0032027;GO:0097224;GO:0097224;	K23224	-	R	veNOG09965	424626	A0A1L1RNF7
ENSGALG00000011200	THBS2	2.49209	5.49086	2.16592	8.19967e-05	3	thrombospondin 2 [Source:NCBI gene;Acc:414837]	41431874	41463697	+	3977	GO:0005509;GO:0005509;GO:0005509;GO:0005515;GO:0005576;GO:0005576;GO:0005604;GO:0007155;GO:0007155;GO:0016525;GO:0016525;GO:0016525;GO:0016525;GO:0031012;GO:0031091;GO:0005509;GO:0005509;GO:0005509;GO:0005515;GO:0005576;GO:0005576;GO:0007155;GO:0007155;GO:0016525;GO:0016525;GO:0016525;GO:0062023;	K04659	-	W	veNOG11367	414837	P35440
ENSGALG00000048401	-	15.8719	33.3604	2.06726	9.7349e-05	19	-	2845763	2861219	-	759	-	-	-	K	veNOG03292	-	-
ENSGALG00000005547	PIK3AP1	1.86921	4.68657	2.46642	0.000101083	6	phosphoinositide-3-kinase adaptor protein 1 [Source:NCBI gene;Acc:374268]	17555230	17600114	-	3136	GO:0005102;GO:0005515;GO:0005737;GO:0005829;GO:0005829;GO:0005886;GO:0005886;GO:0014068;GO:0016020;GO:0031929;GO:0032869;GO:0034134;GO:0034142;GO:0034154;GO:0034162;GO:0036312;GO:0036312;GO:0042325;GO:0043549;GO:0050727;GO:0005102;GO:0005515;GO:0005737;GO:0005737;GO:0005829;GO:0005829;GO:0005829;GO:0005886;GO:0005886;GO:0005886;GO:0014068;GO:0014068;GO:0016020;GO:0016020;GO:0031929;GO:0032869;GO:…	K12230	-	T	veNOG01736	374268	Q9DDT2
ENSGALG00000009405	GRIA2	26.3523	63.1074	2.35559	0.000104625	4	glutamate ionotropic receptor AMPA type subunit 2 [Source:NCBI gene;Acc:414894]	21423255	21510819	+	4277	GO:0004970;GO:0004970;GO:0005216;GO:0005216;GO:0005886;GO:0006811;GO:0006811;GO:0006811;GO:0015276;GO:0015276;GO:0016020;GO:0016020;GO:0016020;GO:0016021;GO:0030054;GO:0034220;GO:0035235;GO:0038023;GO:0038023;GO:0045202;GO:0045211;GO:0004970;GO:0004970;GO:0004970;GO:0004971;GO:0005216;GO:0005216;GO:0005886;GO:0005886;GO:0006811;GO:0006811;GO:0006811;GO:0008066;GO:0015276;GO:0015276;GO:0015276;GO:…	K05198	-	T	veNOG01483	414894	Q90856;Q90728
ENSGALG00000021378	UBAP1	6.07521	12.9328	2.09183	0.00015988	Z	ubiquitin associated protein 1 [Source:NCBI gene;Acc:431652]	7543736	7574787	+	2015	GO:0000813;GO:0000813;GO:0000813;GO:0000813;GO:0005515;GO:0005737;GO:0005829;GO:0005886;GO:0043130;GO:0043130;GO:0043130;GO:0043130;GO:0043162;GO:0043162;GO:0043162;GO:0043162;GO:0043231;	-	-	O	veNOG07991	431652	E1BSM2
ENSGALG00000015115	MAMDC2	1.27132	5.12457	3.96812	0.00018322	Z	MAM domain containing 2 [Source:NCBI gene;Acc:427247]	34893638	34957995	+	2225	GO:0005783;GO:0016020;GO:0016020;GO:0016020;GO:0016020;	-	-	R	veNOG04693	427247	F1NK22
ENSGALG00000005821	FAM219A	5.8273	17.2199	2.90091	0.00020729	Z	family with sequence similarity 219 member A [Source:NCBI gene;Acc:768856]	7677351	7715763	-	682	-	-	-	S	spriNOG13232;veNOG04648	768856	-
ENSGALG00000005416	TTC39B	5.56039	13.5692	2.39986	0.000233026	Z	tetratricopeptide repeat domain 39B [Source:NCBI gene;Acc:427354]	31833333	31861093	-	1961	GO:0005515;GO:0005515;	-	-	S	veNOG03291	427354	-
ENSGALG00000041491	ACKR4	0.971165	2.93984	2.97366	0.000252819	2	atypical chemokine receptor 4 [Source:NCBI gene;Acc:100859797]	42256779	42262620	+	2927	GO:0004930;GO:0004930;GO:0004930;GO:0004950;GO:0004950;GO:0005044;GO:0005044;GO:0005623;GO:0006897;GO:0006935;GO:0006935;GO:0006935;GO:0006955;GO:0007165;GO:0007186;GO:0007186;GO:0007186;GO:0007204;GO:0009897;GO:0016020;GO:0016021;GO:0016021;GO:0016021;GO:0016493;GO:0019722;GO:0019956;GO:0019956;GO:0019956;GO:0019957;GO:0060326;GO:0070098;GO:0004930;GO:0004930;GO:0004930;GO:0004950;GO:0004950;GO:…	-	-	T	veNOG07277	-	-
ENSGALG00000035761	ACCSL	5.45326	11.1449	2.01044	0.000264449	2	1-aminocyclopropane-1-carboxylate synthase homolog (inactive) like [Source:NCBI gene;Acc:420553]	22635251	22646949	-	2076	GO:0003824;GO:0003824;GO:0009058;GO:0009058;GO:0030170;GO:0030170;GO:0003824;GO:0003824;GO:0009058;GO:0009058;GO:0030170;GO:0030170;	-	-	T	veNOG10962;veNOG13283	420553	-
ENSGALG00000012595	AGTPBP1	1.04487	2.42918	2.2885	0.000272439	Z	ATP/GTP binding protein 1 [Source:NCBI gene;Acc:427460]	40677336	40738461	-	6317	GO:0001754;GO:0004181;GO:0004181;GO:0004181;GO:0005634;GO:0005730;GO:0005737;GO:0005739;GO:0005829;GO:0006508;GO:0006508;GO:0007005;GO:0007628;GO:0008270;GO:0008270;GO:0008285;GO:0015631;GO:0021549;GO:0021680;GO:0021702;GO:0021772;GO:0021954;GO:0030424;GO:0035608;GO:0035609;GO:0035610;GO:0042133;GO:0043231;GO:0050905;GO:0060041;GO:0098930;GO:0098957;GO:0098958;GO:1904115;GO:2000060;GO:0004181;GO:…	K23435	EC:3.4.17.24	E	veNOG08411	427460	R9PXP2
ENSGALG00000002110	TSTD2	6.06709	12.4714	2.02311	0.000313887	Z	thiosulfate sulfurtransferase like domain containing 2 [Source:NCBI gene;Acc:427380]	70975841	70990235	+	1752	-	-	-	V	veNOG11982	427380	F1P062
ENSGALG00000036259	-	2.58819	5.79373	2.1999	0.000322452	Z	-	2188460	2215272	+	4158	GO:0006914;GO:0006914;GO:0005737;GO:0006914;GO:0006914;GO:0006914;GO:0097352;	K23883	-	S	veNOG03864	416379	-
ENSGALG00000010187	SLC1A1	5.44301	12.9755	2.34489	0.000410074	Z	solute carrier family 1 member 1 [Source:NCBI gene;Acc:427352]	27065681	27123343	+	1584	GO:0005313;GO:0005313;GO:0005314;GO:0005886;GO:0005886;GO:0005887;GO:0005887;GO:0010460;GO:0015108;GO:0015183;GO:0015293;GO:0015293;GO:0015293;GO:0015501;GO:0015501;GO:0015813;GO:0015813;GO:0016020;GO:0016020;GO:0016021;GO:0016021;GO:0016021;GO:0016324;GO:0031901;GO:0033229;GO:0033229;GO:0042802;GO:0042883;GO:0051938;GO:0055038;GO:0070777;GO:0070778;GO:0070779;GO:0098712;GO:0140009;GO:0140010;GO:…	K05612	-	P	veNOG03905	427352	E1C1P8
ENSGALG00000003365	RAD1	7.6174	15.7673	2.03772	0.000549166	Z	RAD1 checkpoint DNA exonuclease [Source:NCBI gene;Acc:427432]	10557632	10563411	-	1211	GO:0000077;GO:0000077;GO:0000077;GO:0000077;GO:0005634;GO:0005634;GO:0005654;GO:0005694;GO:0006281;GO:0008408;GO:0008408;GO:0030896;GO:0043231;GO:0051598;GO:0071479;GO:0090305;	K02830	EC:3.1.11.2	L	veNOG03249;NOG13536	427432	A0A1D5PSK5
ENSGALG00000014144	CORIN	1.42382	3.34665	2.30865	0.000963759	4	corin, serine peptidase [Source:NCBI gene;Acc:100857733]	66638161	66758374	+	3402	GO:0003050;GO:0003050;GO:0004175;GO:0004252;GO:0004252;GO:0004252;GO:0004252;GO:0005515;GO:0005886;GO:0006508;GO:0006508;GO:0008217;GO:0009986;GO:0015629;GO:0016020;GO:0016020;GO:0016020;GO:0016021;GO:0016486;GO:0016486;GO:0016486;GO:0016486;GO:0016604;GO:0035813;	K09614	EC:3.4.21.-	O	veNOG07367	100857733	F1NZW6
ENSGALG00000006973	SH2D6	7.91632	16.7376	2.08079	0.0011766	6	SH2 domain containing 6 [Source:NCBI gene;Acc:395733]	22051933	22144236	-	2759	GO:0005070;GO:0005515;GO:0005737;GO:0005737;GO:0005829;GO:0005886;GO:0007169;GO:0007202;GO:0009967;GO:0016020;GO:0030183;GO:0035556;GO:0042113;GO:0051726;GO:0005070;GO:0005737;GO:0005886;GO:0009967;GO:0035556;GO:0036464;	K07371	-	TR	meNOG59579;veNOG00185	395733	Q9YGC1
ENSGALG00000037160	SMAD7	3.79493	8.67065	2.24689	0.0011871	Z	SMAD family member 7 [Source:NCBI gene;Acc:429683]	1243251	1267913	+	1376	GO:0003677;GO:0003700;GO:0003700;GO:0005515;GO:0005634;GO:0005634;GO:0005667;GO:0005667;GO:0005737;GO:0005769;GO:0006355;GO:0006355;GO:0007179;GO:0007179;GO:0031410;	K19631	-	TK	veNOG03220	429683	-
ENSGALG00000013753	DOK6	1.95111	5.69957	2.87631	0.00135197	2	docking protein 6 [Source:NCBI gene;Acc:421025]	93727152	93971533	-	1221	-	K24037	-	T	veNOG00537	421025	F1P215
ENSGALG00000044241	-	0.0700448	1.40864	19.7277	0.00140633	11	-	585151	586866	+	1716	GO:0003676;GO:0003676;GO:0008270;GO:0008270;GO:0016032;GO:0016032;	-	-	R	veNOG25799;euNOG36915	-	-
ENSGALG00000020292	GABRE	0.229644	1.50257	6.45652	0.00141555	4	gamma-aminobutyric acid (GABA) A receptor, epsilon [Source:NCBI gene;Acc:396173]	10827137	10859217	+	1890	GO:0004888;GO:0004888;GO:0004890;GO:0004890;GO:0004890;GO:0005216;GO:0005216;GO:0005230;GO:0005230;GO:0005237;GO:0005254;GO:0005254;GO:0005886;GO:0005887;GO:0006811;GO:0006811;GO:0006811;GO:0006821;GO:0006821;GO:0006821;GO:0007165;GO:0007214;GO:0007214;GO:0007214;GO:0007268;GO:0008503;GO:0016020;GO:0016021;GO:0016021;GO:0016021;GO:0022851;GO:0022851;GO:0030054;GO:0032590;GO:0034220;GO:0034220;GO:…	K05185	-	T	veNOG11162	396173	P34904
ENSGALG00000043734	LIPG	3.39634	7.27495	2.11049	0.00144969	Z	lipase G, endothelial type [Source:NCBI gene;Acc:426846]	1061896	1069535	-	1903	GO:0004465;GO:0004465;GO:0004620;GO:0004620;GO:0005515;GO:0005576;GO:0005615;GO:0005615;GO:0005769;GO:0005794;GO:0006629;GO:0006629;GO:0008970;GO:0009986;GO:0010983;GO:0016042;GO:0016298;GO:0032376;GO:0034375;GO:0042632;GO:0043691;GO:0046872;GO:0050746;GO:0052689;GO:0052689;GO:0055091;	K22284	EC:3.1.1.3	G	veNOG00044	426846	A0A1D5P986
ENSGALG00000011447	GADL1	0.207334	1.59094	7.55575	0.00165239	2	glutamate decarboxylase like 1 [Source:NCBI gene;Acc:100857134]	39825774	39907578	-	1536	GO:0003824;GO:0003824;GO:0016829;GO:0016831;GO:0016831;GO:0019752;GO:0019752;GO:0030170;GO:0030170;	-	-	E	veNOG06914	-	-
ENSGALG00000006045	SH3GL3	12.3745	26.6233	2.11885	0.00168125	10	SH3 domain containing GRB2 like 3, endophilin A3 [Source:NCBI gene;Acc:395201]	11857452	11901262	+	1951	GO:0005515;GO:0005737;GO:0005737;GO:0006897;GO:0006897;GO:0042802;GO:0005515;GO:0005737;GO:0005737;GO:0006897;GO:0006897;	-	-	T	veNOG00223	-	-
ENSGALG00000010688	SHC3	0.759651	2.21022	2.86275	0.00170925	Z	SHC adaptor protein 3 [Source:NCBI gene;Acc:431265]	43463336	43564075	-	2988	GO:0005515;GO:0005886;GO:0007165;GO:0007165;GO:0007169;GO:0007417;GO:0007417;GO:0019901;GO:0030971;GO:0035556;GO:0035556;GO:0001784;GO:0005515;GO:0007165;GO:0007165;GO:0007417;GO:0007417;GO:0007611;GO:0035249;GO:0035556;GO:0035556;GO:0045202;	K17448	-	T	veNOG05955;KOG3697	431265	-
ENSGALG00000021355	LOC100858919	0.467799	1.71726	3.60614	0.00176605	Z	receptor-type tyrosine-protein phosphatase S-like [Source:NCBI gene;Acc:100858919]	9015759	9024777	+	2733	GO:0004721;GO:0004725;GO:0004725;GO:0004725;GO:0004725;GO:0006470;GO:0006470;GO:0006470;GO:0016311;GO:0016311;GO:0016787;GO:0016791;GO:0016791;GO:0035335;GO:0099560;GO:0004721;GO:0004725;GO:0004725;GO:0004725;GO:0006470;GO:0006470;GO:0016311;GO:0016311;GO:0016787;GO:0016791;GO:0016791;GO:0035335;	-	-	T	opiNOG07253;veNOG27791	-	-
ENSGALG00000023552	SPEF2	1.0844	2.2308	2.021	0.00208023	Z	sperm flagellar 2 [Source:NCBI gene;Acc:427435]	10794665	10840965	+	6236	GO:0005515;	-	-	SR	veNOG03699;veNOG34531	-	-
ENSGALG00000005354	ZBTB5	9.49279	20.5827	2.13139	0.00209413	Z	zinc finger and BTB domain containing 5 [Source:NCBI gene;Acc:431260]	81855523	81857544	+	2022	GO:0000122;GO:0000977;GO:0000977;GO:0001227;GO:0001227;GO:0003676;GO:0003676;GO:0005515;GO:0005634;GO:0005634;GO:0006974;	K10492	-	R	veNOG07236	431260	E1C020
ENSGALG00000053878	-	8.47444	18.898	2.19288	0.00216505	Z	-	53419498	53425502	-	588	GO:0003824;GO:0003824;GO:0006506;GO:0006506;GO:0051377;GO:0051377;	-	-	T	veNOG00257	-	-
ENSGALG00000039826	CNGA3	2.05041	4.70275	2.2585	0.00216703	1	cyclic nucleotide gated channel alpha 3 [Source:NCBI gene;Acc:396144]	133236289	133256347	-	2208	GO:0005216;GO:0005216;GO:0005221;GO:0005221;GO:0005222;GO:0005223;GO:0005223;GO:0006811;GO:0006811;GO:0006811;GO:0006812;GO:0007601;GO:0007601;GO:0016020;GO:0016020;GO:0016020;GO:0016021;GO:0030553;GO:0030553;GO:0055085;GO:0055085;GO:0098655;GO:0098655;GO:1902495;	-	-	P	veNOG02311	-	-
ENSGALG00000008326	LOC422353	0.969488	2.42637	2.46282	0.0024206	4	synaptotagmin-like protein 2-like [Source:NCBI gene;Acc:422353]	14162384	14186992	+	3367	GO:0005886;GO:0006886;GO:0006886;GO:0006887;GO:0017137;GO:0017137;GO:0042043;GO:0070382;	K17598	-	TU	veNOG10429;veNOG17225	422353	A0A1D5PUJ3
ENSGALG00000015442	FSD1L	2.38139	5.28322	2.18336	0.00257975	Z	fibronectin type III and SPRY domain containing 1 like [Source:NCBI gene;Acc:427302]	55093602	55122344	+	2023	GO:0005515;GO:0005515;	-	-	O	veNOG00978	427302	E1C5Z1
ENSGALG00000016176	ADGRB3	1.05438	2.57096	2.39949	0.00297224	3	adhesion G protein-coupled receptor B3 [Source:NCBI gene;Acc:421875]	83255916	83705954	-	5749	GO:0004888;GO:0004888;GO:0004930;GO:0004930;GO:0004930;GO:0007165;GO:0007166;GO:0007166;GO:0007186;GO:0007186;GO:0007186;GO:0016020;GO:0016020;GO:0016020;GO:0016021;GO:0016021;GO:0016021;GO:0016525;GO:0016525;GO:0043547;GO:0004888;GO:0004888;GO:0004930;GO:0004930;GO:0004930;GO:0007165;GO:0007166;GO:0007166;GO:0007186;GO:0007186;GO:0007186;GO:0016020;GO:0016020;GO:0016020;GO:0016021;GO:0016021;GO:…	-	-	W	veNOG04236	-	-
ENSGALG00000011369	LHX8	1.67918	4.30581	2.52152	0.00361145	8	LIM homeobox 8 [Source:NCBI gene;Acc:424721]	30056346	30067892	+	1639	GO:0000977;GO:0000981;GO:0001674;GO:0003677;GO:0003677;GO:0003677;GO:0005634;GO:0005634;GO:0006355;GO:0006355;GO:0007611;GO:0008585;GO:0021879;GO:0021884;GO:0021884;GO:0030182;GO:0043565;GO:0043565;GO:0045944;GO:0046872;	K09375	-	K	veNOG00116	424721	F1P4G9
ENSGALG00000048563	-	7.48863	19.6108	2.57366	0.003666	Z	-	12151363	12167569	+	1406	GO:0005515;	-	-	T	veNOG01640;veNOG07344	-	-
ENSGALG00000010232	VRTN	1.6056	3.48769	2.14108	0.00375122	5	vertebrae development associated [Source:NCBI gene;Acc:423350]	38084164	38090330	+	2987	GO:0000122;GO:0001227;	-	-	S	veNOG09397	423350	A0A1D5PDU0
ENSGALG00000014824	PTGER4	1.94997	4.26097	2.15042	0.00443545	Z	prostaglandin E receptor 4 [Source:NCBI gene;Acc:427183]	12839346	12850017	+	2248	GO:0004930;GO:0004930;GO:0004930;GO:0004955;GO:0004955;GO:0004957;GO:0004957;GO:0004957;GO:0005623;GO:0005886;GO:0006954;GO:0007165;GO:0007186;GO:0007186;GO:0007186;GO:0007189;GO:0007204;GO:0016020;GO:0016021;GO:0016021;GO:0016021;GO:0050728;GO:0071380;GO:0004930;GO:0004930;GO:0004930;GO:0004955;GO:0004955;GO:0004957;GO:0004957;GO:0004957;GO:0004957;GO:0005623;GO:0005886;GO:0006954;GO:0006955;GO:…	K04261	-	T	veNOG03476	427183	A2TH16
ENSGALG00000040948	ZMAT3	6.02406	12.354	2.0154	0.00475721	9	zinc finger matrin-type 3 [Source:NCBI gene;Acc:425428]	17734339	17742730	+	922	GO:0003676;GO:0003676;GO:0008270;GO:0008270;GO:0046872;GO:0003676;GO:0003676;GO:0005654;GO:0005886;GO:0008270;GO:0008270;GO:0046872;	K10137	-	R	veNOG13254	425428	A0A1D5PUH8
ENSGALG00000050964	-	3.91555	12.4305	3.1241	0.00493817	5	-	18466995	18477104	-	366	-	-	-	TR	veNOG05372;veNOG34175	-	-
ENSGALG00000011577	CNTNAP5	1.27021	2.81654	2.1792	0.00506964	7	contactin associated protein like 5 [Source:NCBI gene;Acc:424231]	24417886	24674006	-	4348	GO:0016020;GO:0016021;	-	-	T	veNOG04496	424231	Q0V8S9
ENSGALG00000015399	FUT10	1.46334	3.67665	2.47316	0.00551882	Z	fucosyltransferase 10 [Source:NCBI gene;Acc:395073]	53942652	53953359	+	1820	GO:0000139;GO:0000139;GO:0005654;GO:0005783;GO:0005794;GO:0005794;GO:0006486;GO:0006486;GO:0006486;GO:0008417;GO:0008417;GO:0016020;GO:0016020;GO:0016020;GO:0016021;GO:0016740;GO:0016757;GO:0021799;GO:0032580;GO:0036065;GO:0046920;GO:0046920;GO:0046920;GO:0046920;GO:0046920;GO:0097150;	K09669	EC:2.4.1.-	GE	veNOG02454;opiNOG01654	395073	E1C2U3
ENSGALG00000015128	AQP4	0.903162	2.24996	2.45397	0.00630816	2	aquaporin 4 [Source:NCBI gene;Acc:421088]	104436841	104447519	-	2942	GO:0015267;GO:0015267;GO:0016020;GO:0016020;GO:0016020;GO:0016021;GO:0055085;GO:0055085;GO:0005886;GO:0006833;GO:0015250;GO:0015267;GO:0015267;GO:0016020;GO:0016020;GO:0016020;GO:0016021;GO:0016021;GO:0016323;GO:0055085;GO:0055085;	K09866	-	G	veNOG03008	421088	Q65YQ3
ENSGALG00000044739	-	0.11374	1.00964	8.78486	0.00701898	1	-	196312459	196314174	-	1716	GO:0003676;GO:0003676;GO:0008270;GO:0008270;GO:0016032;GO:0016032;	-	-	R	veNOG26231;veNOG25799;euNOG36915	-	-
ENSGALG00000054770	INHA	0.419182	1.47378	3.4593	0.00801453	7	inhibin alpha subunit [Source:NCBI gene;Acc:424197]	22055097	22058161	-	2376	GO:0005102;GO:0005179;GO:0005576;GO:0007165;GO:0008083;GO:0008083;GO:0008083;GO:0034673;GO:0042127;GO:0042541;GO:0043512;GO:0051726;	-	-	T	veNOG14568	-	-
ENSGALG00000001869	LINGO2	2.14925	4.88512	2.2349	0.00890755	Z	leucine rich repeat and Ig domain containing 2 [Source:HGNC Symbol;Acc:HGNC:21207]	69047285	69263974	-	2139	GO:0005515;GO:0005615;GO:0016020;GO:0016021;GO:0031012;GO:0051965;	K23533	-	T	veNOG02653	431646	-
ENSGALG00000037675	COL14A1	8.5494	17.3931	2.0003	0.00924784	2	collagen type XIV alpha 1 chain [Source:NCBI gene;Acc:396276]	136788122	136908061	+	6536	GO:0005515;GO:0005515;	K08133	-	W	veNOG09307	396276	P32018
ENSGALG00000004969	TIMP4	0.863297	1.95296	2.22759	0.00941879	12	TIMP metallopeptidase inhibitor 4 [Source:NCBI gene;Acc:768711]	5131077	5237794	-	3727	GO:0002020;GO:0005515;GO:0005576;GO:0005615;GO:0008191;GO:0008191;GO:0008191;GO:0009725;GO:0010033;GO:0010951;GO:0031012;GO:0034097;GO:0051045;GO:0005515;GO:0005576;GO:0007219;GO:0008191;GO:0008191;GO:0010951;GO:0005515;GO:0005576;GO:0008191;GO:0008191;GO:0010951;GO:0005515;GO:0005576;GO:0008191;GO:0008191;GO:0010951;GO:0005515;GO:0005576;GO:0008191;GO:0008191;GO:0010951;	K22584	-	R	veNOG01682	768711	A0A1D5NY77
ENSGALG00000013124	FHOD3	1.30784	2.73497	2.05457	0.00952653	2	formin homology 2 domain containing 3 [Source:NCBI gene;Acc:420952]	83079749	83445594	+	7319	GO:0007015;GO:0007015;GO:0007015;GO:0007015;GO:0030837;GO:0045214;GO:0055003;	K23939	-	ZT	veNOG11953	420952	-
ENSGALG00000014930	ENC1	30.4513	63.6233	2.05694	0.00977023	Z	ectodermal-neural cortex 1 [Source:NCBI gene;Acc:427203]	24273701	24275470	+	1770	GO:0003779;GO:0003779;GO:0005515;GO:0005737;GO:0005737;GO:0007399;GO:0007399;GO:0010499;GO:0010499;GO:0016567;GO:0017148;GO:0031463;GO:0031463;	K10462	-	T	veNOG02842	427203	F1NEI0
ENSGALG00000010711	NXPH1	2.86235	5.91246	2.03228	0.0113829	2	neurexophilin 1 [Source:NCBI gene;Acc:420582]	25087512	25222398	+	1448	GO:0005102;GO:0005102;GO:0005102;	K16656	-	S	veNOG11084	420582	F1NQI7
ENSGALG00000015058	PTPRD	5.92925	13.1418	2.17902	0.0130602	Z	protein tyrosine phosphatase, receptor type D [Source:NCBI gene;Acc:431602]	28784783	29141409	-	6118	GO:0004721;GO:0004725;GO:0004725;GO:0004725;GO:0004725;GO:0005515;GO:0006470;GO:0006470;GO:0006470;GO:0016020;GO:0016021;GO:0016311;GO:0016311;GO:0016787;GO:0016791;GO:0016791;GO:0035335;GO:0099560;GO:0004721;GO:0004725;GO:0004725;GO:0004725;GO:0005515;GO:0006470;GO:0006470;GO:0016020;GO:0016021;GO:0016311;GO:0016311;GO:0016787;GO:0016791;GO:0016791;GO:0035335;GO:0004721;GO:0004725;GO:0004725;GO:…	K06777	EC:3.1.3.48	T	spriNOG11316;veNOG06612	431602	-
ENSGALG00000037829	LOXHD1	0.371669	0.895956	2.37565	0.0132446	Z	lipoxygenase homology domains 1 [Source:NCBI gene;Acc:427648]	1917367	2035364	+	6494	GO:0004096;GO:0004096;GO:0005515;GO:0007605;GO:0020037;GO:0020037;GO:0032420;GO:0055114;GO:0055114;GO:0098869;GO:0004096;GO:0004096;GO:0005515;GO:0020037;GO:0020037;GO:0055114;GO:0055114;GO:0098869;GO:0004096;GO:0004096;GO:0005515;GO:0020037;GO:0020037;GO:0055114;GO:0055114;GO:0098869;	-	-	S	veNOG05337	427648	-
ENSGALG00000004437	LHFPL2	2.8092	5.93642	2.07865	0.0132922	Z	lipoma HMGIC fusion partner-like 2 [Source:NCBI gene;Acc:416369]	22593889	22715686	+	1791	GO:0016020;GO:0016021;GO:0046545;GO:0046546;GO:1905516;GO:0016020;GO:0016021;	K23893	-	S	veNOG06371	416369	-
ENSGALG00000030054	PTPRN2	4.40704	11.1127	2.47975	0.0133018	2	protein tyrosine phosphatase, receptor type N2 [Source:NCBI gene;Acc:420449]	8874767	9429088	-	3093	GO:0004725;GO:0004725;GO:0005623;GO:0006470;GO:0006470;GO:0007269;GO:0016311;GO:0016311;GO:0016787;GO:0016791;GO:0016791;GO:0030141;GO:0030141;GO:0030141;GO:0030667;GO:0030672;GO:0035335;GO:0035773;GO:0035773;GO:0035773;GO:0043235;	K07817	EC:3.1.3.48	T	veNOG03091	420449	-
ENSGALG00000040681	KCNA6	0.106799	0.835796	7.72654	0.0146165	1	potassium voltage-gated channel subfamily A member 6 [Source:NCBI gene;Acc:100858067]	73738390	73740231	+	1842	GO:0005216;GO:0005216;GO:0005244;GO:0005249;GO:0005249;GO:0005249;GO:0005251;GO:0005267;GO:0005515;GO:0006811;GO:0006811;GO:0006811;GO:0006813;GO:0006813;GO:0006813;GO:0008076;GO:0008076;GO:0008076;GO:0016020;GO:0016020;GO:0016020;GO:0016021;GO:0016021;GO:0034765;GO:0051260;GO:0051260;GO:0055085;GO:0055085;GO:0071805;GO:0071805;	-	-	P	veNOG14211;veNOG01726;veNOG00547	-	-
ENSGALG00000033461	LOC771456	1.89773	4.87596	2.5255	0.0147714	7	histamine N-methyltransferase-like [Source:NCBI gene;Acc:771456]	31212705	31221718	+	969	GO:0008168;GO:0008170;GO:0008170;GO:0016740;GO:0030735;GO:0032259;GO:0035498;	K22437	EC:2.1.1.22	R	veNOG05369	771456	U3NEE3
ENSGALG00000049105	-	7.06565	19.6186	2.73688	0.0152803	5	-	18176267	18178276	-	213	GO:0016020;GO:0016021;	-	-	-	-	-	-
ENSGALG00000049096	-	0.302896	0.935651	3.03997	0.0153306	27	-	1983001	2028321	+	3685	GO:0000381;GO:0000381;GO:0003676;GO:0003676;GO:0003723;GO:0008380;GO:0008380;GO:0042981;GO:0042981;GO:0046872;GO:0000381;GO:0000381;GO:0003676;GO:0003676;GO:0003723;GO:0008380;GO:0008380;GO:0042981;GO:0042981;GO:0046872;GO:0000381;GO:0000381;GO:0003676;GO:0003676;GO:0003723;GO:0008380;GO:0008380;GO:0016020;GO:0016021;GO:0042981;GO:0042981;GO:0046872;GO:0016020;GO:0016021;GO:0046872;	-	-	R	veNOG11217	-	-
ENSGALG00000004879	SLC6A11	0.991725	2.17592	2.16321	0.0177454	12	solute carrier family 6 member 11 [Source:NCBI gene;Acc:415959]	4459523	4542964	+	2917	GO:0001504;GO:0005328;GO:0005328;GO:0005332;GO:0005332;GO:0005332;GO:0005886;GO:0005887;GO:0005887;GO:0006836;GO:0006836;GO:0015293;GO:0015812;GO:0016020;GO:0016020;GO:0016020;GO:0016021;GO:0016021;GO:0016021;GO:0042165;GO:0043005;GO:0045202;GO:0055085;	K05044	-	P	veNOG01765	415959	E1BXE8
ENSGALG00000047695	-	1.63868	3.38751	2.0345	0.0196364	10	-	12071277	12075669	+	2113	-	-	-	O	veNOG06642	-	-
ENSGALG00000027785	CCBE1	15.1319	33.7224	2.19286	0.0207656	Z	collagen and calcium binding EGF domains 1 [Source:NCBI gene;Acc:770043]	9303582	9323467	-	990	GO:0001945;GO:0001946;GO:0001946;GO:0002020;GO:0003016;GO:0005509;GO:0005509;GO:0005518;GO:0005615;GO:0007585;GO:0010575;GO:0010595;GO:0010954;GO:0030324;GO:0031012;GO:0045766;GO:1900748;GO:1901492;	-	-	W	veNOG01844	-	-
ENSGALG00000011671	SLC15A2	0.593909	1.66044	2.75211	0.022026	7	solute carrier family 15 member 2 [Source:NCBI gene;Acc:424244]	26391057	26427532	+	2208	GO:0005887;GO:0006857;GO:0006857;GO:0015333;GO:0015333;GO:0016020;GO:0016020;GO:0016020;GO:0016021;GO:0016021;GO:0016021;GO:0016021;GO:0022857;GO:0022857;GO:0035673;GO:0035673;GO:0035673;GO:0055085;GO:0055085;GO:0071916;GO:0071916;GO:0140206;GO:1902600;GO:1904680;	K14637	-	P	veNOG05172	424244	U5TSZ8
ENSGALG00000015145	TMC1	1.36349	2.79002	2.01144	0.0227712	Z	transmembrane channel like 1 [Source:NCBI gene;Acc:427255]	35819526	35878296	+	2544	GO:0005216;GO:0005245;GO:0005245;GO:0005887;GO:0005887;GO:0008381;GO:0008381;GO:0009897;GO:0016020;GO:0016021;GO:0016021;GO:0016021;GO:0032426;GO:0050910;GO:0050910;GO:0060005;GO:0060005;GO:0060117;GO:0070588;GO:1903169;	K21988	-	S	veNOG09244	427255	Q5YCC9
ENSGALG00000010737	PLD5	0.968236	2.01893	2.05108	0.0231303	3	phospholipase D family member 5 [Source:NCBI gene;Acc:421501]	35569976	35737294	+	3252	GO:0003824;GO:0003824;GO:0003824;GO:0003824;GO:0016020;GO:0016021;GO:0003824;GO:0003824;	K16861	-	I	veNOG03089	421501	A0A1D5PVF9
ENSGALG00000033638	SLC26A7	0.591942	1.49908	2.49384	0.025478	2	solute carrier family 26 member 7 [Source:NCBI gene;Acc:428369]	124712148	124778783	+	2690	GO:0001696;GO:0001696;GO:0001696;GO:0005253;GO:0005254;GO:0005254;GO:0005737;GO:0005768;GO:0006820;GO:0006820;GO:0006820;GO:0006820;GO:0006821;GO:0006821;GO:0008271;GO:0008271;GO:0008271;GO:0008272;GO:0008272;GO:0008272;GO:0008509;GO:0008509;GO:0015106;GO:0015116;GO:0015116;GO:0015116;GO:0015701;GO:0016020;GO:0016020;GO:0016020;GO:0016021;GO:0016021;GO:0016021;GO:0016323;GO:0016323;GO:0016323;GO:…	K13962	-	P	veNOG02968	428369	-
ENSGALG00000047196	-	0.178995	0.88683	4.89226	0.0271523	4	-	77015911	77017890	-	1980	GO:0003964;GO:0003964;GO:0004190;GO:0004190;GO:0006278;GO:0006278;GO:0006508;GO:0006508;	-	-	R	veNOG26231	-	-
ENSGALG00000012623	CFC1	53.1692	116.762	2.16445	0.0283838	Z	cripto, FRL-1, cryptic family 1 [Source:NCBI gene;Acc:395437]	42432329	42437371	-	1507	GO:0001568;GO:0005102;GO:0005576;GO:0005576;GO:0005886;GO:0007275;GO:0007368;GO:0007369;GO:0007507;GO:0009952;GO:0009986;GO:0016020;GO:0031225;GO:0038092;GO:0038100;GO:0048856;GO:0070697;	-	-	T	veNOG17164	395437	Q9I8Q3
ENSGALG00000033770	-	9.73473	20.6282	2.07889	0.0285446	Z	-	52037	137423	-	330	GO:0000978;GO:0003700;GO:0005634;GO:0005667;GO:0042803;GO:0043425;GO:0045666;GO:0045944;GO:0046982;	-	-	K	veNOG00941;homNOG14407	-	-
[truncated: 142 more rows]

## Sheet: Table S7 DEG 6.5 I
Table S7. All DEGs of female and male gonads at E6.5, revealed by Illumina sequencing
[truncated: 447 more rows]

## Sheet: Table S8 GO 4.5 I
Table S8. GO enrichment terms of DEGs in male versus female at E4.5, revealed by Illumina sequencing
[truncated: 206 more rows]

## Sheet: Table S9 GO 5.5 I
Table S9. GO enrichment terms of DEGs in male versus female gonads at E5.5, revealed by Illumina sequencing
[truncated: 460 more rows]

[truncated: 16 more sheets: Table S10 GO 6.5 I, Table S11  overlap P&I, Table S12 DEG 4.5 F-RL I, Table S13 DEG 4.5 M-RL I, Table S14 DEG 5.5 F-RL I, Table S15 DEG 5.5 M-RL I, Table S16 DEG 6.5 F-RL I, Table S17 DEG 6.5 M-RL I, Table S18 overlap 4.5-6.5 RL I, Table S19 GO 4.5 F-RL, Table S20 GO 4.5 M-RL, Table S21 GO 5.5 F-RL, Table S22 GO 5.5 M-RL, Table S23 GO 6.5 F-RL, Table S24 GO 6.5 M-RL, Table S25 qPCR primer]
